# Supplementary material for: The Homeobox gene, HOXB13, Regulates a Mitotic Protein-Kinase Interaction Network in Metastatic Prostate Cancers
Source: Sci Rep. 2019 Jul 4;9:9715. doi: 10.1038/s41598-019-46064-4 (PMC6609629; doi:10.1038/s41598-019-46064-4)
Supplement: Supplementary file 2 — Supplementary data set [file 41598_2019_46064_MOESM2_ESM.xlsx]

## Sheet: 87 gene TCC Dataset
Supporting Data Table 1: Moffitt-TCC 87 gene PC Supporting Data Table 1: Moffitt-TCC 87 gene PC data set
gene	symbol	P1	P2	P3	P4	P5	P6	P7	P8	P9	P10	P11	P12	P13	P14	P15	P16	P17	P18	P19	P20	P21	P22	P23	P24	P25	P26	P27	P28	P29	P30	P31	P32	P33	P34	P35	P36	P37	P38	P39	P40	P41	P42	P43	P44	P45	P46	P47	P48
NM_000057	BLM	5.44891	4.57318	4.9798	5.36789	5.36035	5.82238	6.0368	6.21597	5.57559	5.31363	5.50125	5.78676	6.22678	7.27242	6.72127	5.71755	6.30469	5.69964	5.97862	5.91661	6.19945	5.79803	6.09619	6.27846	6.63877	5.81878	6.34589	5.86941	5.68235	6.60417	5.28004	5.67772	6.79079	6.56166	5.45438	5.93456	4.68702	7.50134	6.30968	6.32722	4.96691	5.78023	6.08993	5.93939	5.26594	5.90022	7.80983	5.01324
NM_001003398	BICD1	5.95981	5.15831	4.35269	4.51003	6.69876	6.1507	5.20773	6.79372	6.61581	5.5995	3.9277	6.46298	5.53766	3.56827	5.3743	7.47743	7.3564	7.30561	7.33552	7.94738	6.77932	6.43944	7.70217	6.68731	6.5143	5.60094	6.37136	7.04214	6.57045	6.82606	4.46047	6.87064	6.13165	6.93822	4.10875	5.44722	5.31677	4.83762	5.54313	5.81464	6.59105	6.20836	8.29646	6.06599	7.28378	7.39642	6.56592	6.95188
NM_001024647	RAB3IP	10.5959	9.59816	6.81845	10.4039	11.0611	10.6745	10.811	11.1186	10.1004	10.0414	9.85844	11.1469	10.5718	10.4374	10.5813	10.5136	10.5165	10.3329	10.7892	11.0684	10.3792	10.9316	10.2823	10.8081	10.2041	10.3646	10.6869	10.6897	10.8373	10.3673	10.7208	10.6499	10.0493	10.4795	8.55987	10.955	10.6393	10.7629	11.0239	10.6453	10.5101	10.8726	10.7263	9.9986	9.76607	10.3559	10.0242	10.8985
NM_001031700	FAM198B	9.94336	9.96009	11.7788	10.1304	9.78801	9.66193	10.1766	9.94156	10.662	10.2696	10.471	10.2263	10.624	11.2499	10.9956	10.1185	11.0165	11.5102	10.9706	10.4258	10.8472	10.2171	9.20646	10.4316	10.6287	10.211	10.5687	9.50424	9.68372	10.9671	10.3808	11.6422	10.5845	10.8124	11.1716	11.0804	10.3156	11.8672	11.0677	10.7695	10.1662	10.4869	10.1325	10.328	9.95496	10.4956	10.344	9.85802
NM_001042517	DIAPH3	2.86527	3.55929	3.90855	3.93377	3.64896	3.36155	3.43442	4.09101	3.28519	2.94449	3.47796	3.30379	3.81996	5.04379	4.06415	3.42413	3.42899	3.62706	3.78675	3.88763	3.80016	3.65602	4.66255	4.2866	3.61619	3.83304	4.71754	4.00249	3.68664	4.66388	4.40473	3.66605	4.40539	3.82931	3.54724	4.39003	4.78368	4.77025	4.46338	4.29556	3.82088	3.87622	4.25892	3.95181	3.87063	4.7071	4.55472	3.86056
NM_001134742	SLC4A4	9.43293	10.9718	7.23799	9.77773	10.7518	10.409	11.1001	11.9698	10.9522	11.1971	11.3685	11.7086	11.7371	8.23272	10.5417	11.842	9.8979	10.6232	11.7785	11.8343	9.81306	11.909	12.0172	11.9476	8.71444	10.5977	10.8612	10.7261	11.4652	10.1221	11.3377	9.60989	9.80195	10.3154	9.17987	11.9984	10.0157	10.613	10.7234	10.0527	11.7472	10.8111	12.0579	11.8154	10.5442	11.7596	10.5436	11.7461
NM_001136191	KANK2	11.8075	11.1333	12.2108	11.8734	11.0062	11.3418	12.0758	11.1078	10.9827	12.0298	11.8401	11.5892	11.7409	10.3067	11.3185	11.0018	11.3749	11.3466	11.0703	11.5811	11.3295	10.8249	11.1814	10.9972	11.7771	11.7415	11.089	11.5916	10.9718	11.4412	11.2464	11.0426	11.2253	10.8637	12.5487	10.7595	11.0596	11.4224	11.1302	11.7716	10.8866	11.0711	10.389	11.7828	11.7381	10.7442	11.1938	10.5755
NM_001139498	FGF13	10.8139	10.6062	9.76006	10.61	10.9766	10.8181	10.8535	9.20544	11.6471	10.9873	10.805	11.2165	11.5609	10.6645	11.3247	11.2615	11.3096	10.5274	11.3426	11.1949	11.0089	10.4491	10.6903	11.155	10.8739	10.8546	10.6128	10.918	10.7569	11.2652	10.4947	11.135	11.6066	11.1011	11.2554	10.39	10.7312	11.6338	11.345	11.1413	10.6321	11.368	11.5698	11.2656	10.8321	11.419	11.256	10.6292
NM_001144969	NEDD4L	11.2461	11.8659	8.18352	10.7556	11.8009	11.4882	11.2814	12.1089	12.072	12.1244	11.5704	12.0513	11.9915	10.8207	11.6645	11.853	12.3715	11.0959	11.3714	11.8257	11.9709	12.2989	11.8162	12.1319	12.0424	11.2658	12.1379	11.615	12.175	11.7011	12.1499	12.3369	10.9591	11.9923	9.8645	12.2912	12.4045	11.6237	12.0643	11.4457	12.1603	12.3454	10.4209	11.201	11.1421	11.3998	12.0104	12.5109
NM_001145199	C12orf75	9.94811	9.17062	8.54595	9.78798	7.5453	9.33714	10.3918	8.48323	8.68713	9.42394	9.79296	9.48893	10.2149	9.33966	9.25094	9.4546	9.43471	8.8795	8.32343	9.37703	9.34439	8.84272	9.06531	8.9978	9.55734	9.61058	8.24662	9.43974	8.76444	9.0038	9.28844	8.50236	8.75344	8.63582	10.5521	8.79214	8.57467	8.73263	8.84911	10.1959	9.16638	9.52511	7.0213	9.96278	9.76959	7.4939	7.73423	8.92059
NM_001146116	DIP2A	8.16476	7.08564	6.94768	7.64444	8.29406	8.39015	7.6909	8.18009	8.14901	8.2986	8.0657	8.51539	8.29937	7.26907	8.25445	9.07064	8.58013	7.7621	8.22111	9.24376	8.36597	9.4181	8.77373	8.65693	8.5474	8.43689	7.60069	8.18017	8.59205	8.4508	8.36715	8.21191	8.03524	7.34561	6.6274	9.12893	7.65599	7.34139	8.18253	8.66799	8.53351	8.9822	7.69084	8.58543	8.0661	8.09057	7.95951	9.15906
NM_001199251	SGOL1	2.9865	3.39592	3.6709	2.96339	3.0611	3.35597	4.14805	3.76598	3.7995	3.07851	3.1008	3.67915	3.35482	6.24709	3.69637	3.6872	3.11759	4.03305	3.43496	3.27836	3.21919	3.28492	4.09007	3.41907	3.68124	2.98114	3.60148	3.51741	3.28926	3.75146	3.6264	3.96531	4.37556	3.79962	3.46998	3.26528	3.62859	3.97912	3.91829	3.26758	2.90693	3.13362	4.06618	3.64687	3.40331	4.03435	4.47737	3.43641
NM_001199741	GADD45A	9.87294	9.91652	11.257	10.2072	9.18049	10.4248	11.4142	9.62163	9.3905	10.1685	10.1882	9.42319	10.4255	10.3359	10.4234	10.2469	9.60173	9.43803	9.94873	9.12553	9.26503	10.1942	9.89302	9.79348	8.80199	11.3018	9.99717	9.39564	9.30987	10.6943	9.94744	9.31841	11.0571	9.32654	11.8217	10.5	11.1115	10.426	10.5925	10.8057	9.65026	10.0549	10.1526	10.5064	9.70654	9.01732	9.27309	9.83516
NM_001203	BMPR1B	7.11791	6.54895	3.30162	6.18389	6.21578	6.10327	6.45816	7.0018	7.49052	5.91172	5.84556	6.62736	6.57735	7.43802	7.52426	6.53317	7.34891	7.99601	7.3359	7.04541	7.15566	7.43169	6.02573	7.29103	6.67306	6.54826	7.26687	6.10917	6.35789	6.90974	7.06311	7.84417	6.04947	7.19936	3.78481	6.65682	6.50817	6.59352	7.33453	8.06475	7.88784	7.04628	6.71869	6.12791	6.53699	7.66693	6.90055	7.0962
NM_001218	CA12	5.47405	5.80766	7.88625	6.16221	4.72842	4.47004	6.22361	4.72455	6.3621	7.60224	5.03252	4.59487	4.0929	9.34513	5.92574	4.31512	5.75435	4.328	5.24513	3.22919	5.28588	4.03715	3.98326	5.24384	6.24661	4.95532	3.1811	3.81284	4.38576	6.12175	5.19209	3.86744	5.52217	5.1898	6.96919	5.603	6.57212	3.95465	4.90105	4.96814	5.1751	4.16832	4.39246	5.13535	5.25798	4.79202	3.65175	4.45577
NM_001252008	LUZP2	9.19664	8.6039	6.00471	6.40894	10.8445	11.1049	10.556	10.642	11.2165	9.9797	8.19582	10.984	10.303	5.22862	10.819	11.2304	11.8113	11.5698	11.6185	11.1296	10.8929	11.0803	10.8209	10.3392	10.7469	9.57096	8.28047	10.3552	10.7648	11.3635	9.90786	11.1729	10.2551	10.985	7.2704	10.5716	6.45195	10.967	10.9533	9.90664	9.50026	10.893	10.8646	9.86217	10.2456	11.4088	10.9175	10.9906
NM_001252507	C14orf132	7.8972	6.79523	10.6587	8.92547	8.35663	7.71235	7.61682	7.71898	7.24716	8.49002	7.93409	7.28632	8.41234	7.22072	8.47757	6.73998	8.57785	6.08902	7.23654	7.8625	7.7376	7.23617	7.77169	7.83109	8.39582	7.95082	6.41319	8.44349	7.16409	8.23222	7.08225	7.57638	7.46025	6.96978	8.87513	7.35893	7.65051	8.22666	6.51236	7.78558	7.21476	7.23697	6.81618	7.47542	7.97454	6.23125	7.75134	6.96325
NM_001253846	GMDS	6.48039	7.09574	6.32288	6.49032	7.92553	8.01567	7.9937	8.90928	7.37198	7.30684	5.89689	8.51453	8.09145	8.10703	6.73939	8.88821	7.76003	8.46816	7.51009	8.50582	8.05903	8.19161	8.42952	8.62456	7.23523	7.19896	9.03024	8.20105	9.33573	7.37642	7.74764	7.61174	7.93869	8.29045	5.60927	8.09528	8.43317	6.72912	7.43168	7.52211	8.02012	7.55212	9.04712	7.53646	6.93819	7.65473	6.84613	8.1811
NM_001267046	FRMD6	9.72364	9.87806	10.75	10.5277	9.02771	8.96113	10.3247	8.89069	9.14958	10.1022	10.7574	9.20063	10.0553	9.02827	9.28364	9.34098	9.70386	9.11904	9.1435	9.85904	9.16261	9.13608	9.04042	9.03563	9.57559	10.0274	7.76937	9.27244	8.2217	9.66835	9.07253	8.81799	9.19358	8.73004	11.5075	8.57567	8.52186	8.93316	9.22612	10.4622	9.14404	9.20189	8.34195	10.2112	9.33401	7.80811	8.60019	8.59681
NM_001287822	ZWILCH	4.57072	5.11606	3.72178	4.65745	4.59006	5.28959	4.82731	5.49962	5.95153	4.37575	5.19154	4.25913	4.90791	6.20427	5.33939	5.6421	4.37922	4.71962	5.79181	5.28183	5.42822	5.38398	5.75648	5.43608	5.68127	5.18386	4.94907	5.78064	4.91767	5.63886	6.15965	5.53311	5.90373	5.77265	6.03171	4.95882	4.46756	5.83921	5.4062	4.91895	4.31399	4.90616	5.77724	4.90125	4.93446	5.62516	5.59893	4.76709
NM_001291722	CYFIP2	7.94811	8.24982	7.29262	7.87784	7.86278	8.7964	8.96531	9.424	8.32858	8.13474	7.91156	8.38283	8.23879	9.23741	9.01909	8.7979	8.63143	8.5504	8.75484	8.71808	8.42697	8.56359	9.31624	8.71977	8.27434	7.77568	9.34675	8.4351	8.44182	8.56776	8.72667	8.91876	9.01391	8.62847	8.40182	8.27806	8.19869	8.82286	8.76132	8.57113	7.91536	8.63734	8.71485	8.35051	8.35028	8.6656	8.91627	8.66508
NM_001300842	SLC10A7	5.80335	6.96674	6.33774	5.46912	5.70431	5.23928	5.63319	6.48754	7.86752	5.7632	6.45021	5.92507	6.48199	5.52326	8.35696	7.76148	7.89734	7.97605	7.13663	6.63669	6.58179	7.05037	9.38247	7.486	5.91225	6.14972	6.71973	5.90399	7.1478	7.6402	5.65791	9.05954	7.0405	8.83122	6.10007	7.66189	7.01215	8.38942	9.59488	8.98829	6.67425	8.73813	6.73604	5.8846	8.10156	7.82408	6.60013	7.02869
NM_001301830	ABCC4	8.08216	8.40365	5.11126	8.16475	9.05177	10.0732	9.90639	10.9926	11.0756	8.93137	6.49969	11.1898	9.43213	8.67635	9.76864	11.0295	9.64149	10.2547	10.0689	10.8902	10.1636	10.6357	10.8671	10.708	9.15047	9.66173	11.4422	9.6507	10.5691	9.27728	10.7578	9.69901	10.4195	10.9694	5.88933	10.8724	11.2522	9.58598	9.42959	10.823	9.61884	10.2496	9.85231	10.2747	10.0452	10.5876	10.2825	10.6724
NM_001831	CLU	13.4372	13.1118	13.4493	13.1899	12.7433	12.8203	13.2994	12.6482	12.7272	13.7575	13.2223	13.3725	13.5922	12.1672	12.9829	13.0186	12.9744	12.3159	12.5645	13.1129	13.0696	12.5628	13.0559	12.2878	13.2397	13.3536	12.5416	13.1837	12.8072	12.8401	12.7509	12.7546	13.0812	12.753	13.7485	12.3548	12.8982	12.8158	12.9858	13.5831	12.7523	12.9439	12.4326	13.3395	13.2768	12.2806	13.046	12.7015
NM_002417	MKI67	3.28083	4.70139	5.53085	3.37726	4.05764	4.91108	4.43924	5.0405	5.77869	4.28059	3.96056	4.27322	4.13644	8.22178	5.76905	4.05362	4.65476	5.07715	4.71226	4.66476	5.07458	4.07927	4.27909	4.83405	5.14715	4.01385	5.44999	4.1063	4.34221	6.23632	4.23953	5.27979	5.64626	4.97995	3.32701	4.95365	4.16028	6.5614	5.62715	5.31662	4.79832	4.68871	5.39464	5.30938	5.71057	5.80531	7.46097	4.00182
NM_002497	NEK2	2.70349	3.64355	3.73624	3.40395	3.34016	4.43319	4.0583	4.35218	4.42551	5.14952	3.16027	3.64269	3.61923	8.07129	5.79276	3.24198	3.32771	3.97559	4.24073	3.36545	4.20358	3.56936	4.40578	4.40846	3.89606	2.92325	5.29702	4.01171	4.3688	5.37178	3.71008	3.64986	4.33162	4.19565	2.97482	4.4028	4.01375	5.44338	5.15533	4.65878	3.45158	4.36517	4.90838	4.76393	3.78585	5.55451	6.75249	3.81962
NM_002863	PYGL	10.1226	9.52425	10.8524	9.93203	10.5039	9.74397	10.0902	9.2151	8.54873	9.63884	10.0057	9.65398	10.5462	8.2702	9.45195	9.64094	7.77683	7.7108	9.34559	10.3925	9.03814	9.59654	9.85808	9.45301	9.53031	9.86017	9.92129	10.2516	10.111	8.56762	10.1537	8.10172	10.3881	8.82645	9.97778	9.64387	10.0643	8.22695	8.96206	9.67326	10.2582	9.83254	9.34239	10.0768	9.54305	9.91412	9.2165	9.98198
NM_002867	RAB3B	10.2587	10.5696	6.05879	9.8601	10.9958	10.3796	10.0284	9.92173	10.98	10.8638	9.26347	10.2007	9.64894	9.92933	10.1368	10.1538	11.6846	10.9345	10.8101	10.2916	10.804	10.0398	9.74183	9.83974	10.8126	9.76268	11.1283	10.2953	9.925	9.99312	9.76857	10.8578	9.64661	10.6165	7.23417	10.2347	10.8887	10.4333	10.7476	10.3748	10.3222	11.2242	10.4642	9.77979	9.89805	10.5643	10.1588	10.3588
NM_002885	RAP1GAP	8.4263	9.28169	4.82408	7.6216	9.18261	9.46419	9.27403	9.48288	8.49329	8.53627	7.97359	8.52148	8.63626	8.97151	9.44436	9.502	9.80285	9.13044	9.80912	9.73202	9.32175	9.09624	9.33881	9.27774	9.78411	8.0774	9.58099	8.52212	9.30127	7.89128	8.26462	10.0677	9.3946	9.84825	5.25456	9.62559	8.48959	10.1774	10.213	7.78502	8.98876	8.83443	8.93326	9.90247	8.39647	10.6709	9.21236	9.32085
NM_003101	SOAT1	9.61194	9.02683	7.81166	9.73366	9.91202	8.94091	9.63578	9.52736	9.26309	9.18056	9.92721	9.90146	9.5963	7.09793	9.58911	9.59187	9.82776	10.1368	9.72334	10.3396	10.1926	10.4259	9.799	10.1473	9.81972	10.0046	10.4077	10.151	9.42023	10.3383	10.917	9.5873	10.2586	10.0459	8.36581	10.1557	9.77852	9.15242	9.79342	9.92867	10.1646	10.0054	10.694	10.0449	9.24241	9.77559	9.22077	10.3749
NM_003107	SOX4	8.51072	9.33757	9.53518	8.40207	9.05925	9.12256	9.95593	9.08785	8.80225	8.49412	8.18561	8.64887	9.27795	10.1869	10.1534	8.90205	9.82252	9.47454	9.77322	9.59296	8.78592	8.84416	8.99444	9.40009	9.09551	8.87478	11.2984	8.59623	9.05894	9.05119	8.51143	9.52995	8.03698	9.03764	8.29336	9.76932	9.17386	10.573	10.0643	9.40021	9.43595	9.96538	9.27048	9.25105	8.93583	9.52777	9.65826	8.64554
NM_003278	CLEC3B	7.24665	6.66869	9.56797	7.10406	6.19737	7.32215	6.96422	5.87784	6.3227	7.40919	7.15614	5.90648	8.38601	4.43493	5.60374	6.05757	6.90962	5.16148	4.93274	6.96465	6.56318	6.49234	5.75209	4.87697	6.77287	6.5582	5.93771	7.5297	5.59942	6.39396	7.04147	6.0999	6.02498	6.62773	9.931	6.10086	6.0336	5.99768	7.46002	8.28095	5.79489	6.51476	7.05911	6.03531	7.88401	5.58795	6.20466	5.74808
NM_003318	TTK	4.86008	4.70141	3.40723	4.51577	4.56369	4.38078	4.31839	6.26882	5.35835	3.77547	4.69845	4.81684	4.39026	8.1607	5.51562	5.61861	5.48419	3.90352	5.11063	4.39363	4.57522	5.34757	4.63767	5.67134	4.92356	3.998	6.65493	4.85791	5.07761	6.20388	5.41542	4.8397	5.51831	5.82464	3.74527	5.08764	5.27343	6.48708	5.47828	4.63771	5.02013	4.96187	5.75434	4.61144	5.25857	6.31773	7.20764	4.14274
NM_003600	AURKA	6.26528	5.66487	5.50354	5.93572	5.77069	6.67882	5.76288	7.58424	6.77751	6.10099	5.73685	6.2218	6.09617	10.371	6.63399	6.52503	6.32992	6.80215	5.63287	5.77935	6.4553	6.31307	7.1396	7.08993	6.77868	5.92322	6.51708	6.40686	5.84049	7.32747	6.95305	6.68524	7.39302	6.50323	6.13664	7.0204	6.73999	7.80809	6.49763	6.7936	6.31796	6.89597	7.17996	7.10048	6.6882	7.4275	8.42518	6.1564
NM_004336	BUB1	3.2449	4.24774	3.39195	3.44106	3.29577	3.85108	3.87782	4.87095	3.32749	3.0864	3.86347	3.69706	3.36261	8.40212	5.07953	3.67856	3.91498	4.03549	4.06642	3.50812	3.78284	4.04444	4.19154	4.02277	4.17145	3.39566	4.58005	3.78374	3.79853	5.12721	4.28182	4.11375	5.39751	4.01627	3.4038	3.9174	4.32004	6.62844	4.50511	4.67398	3.76611	4.83315	5.2364	5.09693	3.84535	5.63549	6.83836	3.9569
NM_004938	DAPK1	9.32941	9.49048	11.4482	9.77703	10.1439	9.91417	10.1134	11.2675	11.1859	10.6775	9.93882	11.0902	10.6464	11.3246	11.0131	11.2288	11.0898	11.2002	11.0068	10.7321	11.0033	11.4407	10.9421	11.4063	9.69547	10.0485	10.5934	10.7095	10.9078	11.2597	10.6362	10.9899	10.7265	10.9932	10.3502	11.3089	10.1638	11.4057	10.8908	9.68822	10.6076	10.4753	9.49826	10.2869	9.43593	10.3482	10.5133	10.8417
NM_005065	SEL1L	11.784	11.7889	11.4816	11.6556	12.1382	12.0613	11.945	12.0016	12.3508	12.3677	11.8026	12.5168	12.5103	11.2878	11.4895	12.3625	12.3331	12.352	12.1906	12.6232	12.327	12.5369	11.9358	12.2837	12.1846	11.9967	12.5115	12.1159	12.4792	12.2271	12.2831	12.4103	11.8103	12.35	11.8148	12.357	12.352	11.6252	11.9044	12.3004	12.1889	12.6225	12.7105	12.0208	11.8523	12.1288	11.8303	12.3774
NM_005314	GRPR	3.06882	3.56983	2.63917	3.28409	3.44816	2.92819	3.57024	2.85195	3.48962	2.89105	2.99856	3.69475	2.78005	2.90669	3.48461	3.76056	5.14035	3.15067	3.17589	2.86387	4.70266	3.52014	2.83004	3.49176	4.62544	3.01345	5.16833	3.27053	2.7061	3.3769	6.65799	4.89387	3.15778	3.43318	2.55261	6.8829	6.53823	3.68342	4.73008	3.25238	3.12776	7.38225	3.21655	2.82157	3.71702	6.44119	4.19115	3.08823
NM_005551	KLK2	13.6889	13.4595	5.79803	13.5587	13.6504	13.4905	13.4936	13.5086	13.4697	13.7062	13.4591	13.5938	13.5673	13.0629	13.343	13.5818	13.5951	13.4288	13.5451	13.6351	13.5747	13.6458	13.4144	13.5005	13.5442	13.5682	13.4504	13.5242	13.4156	13.3476	13.4152	13.5145	13.1233	13.4599	12.3305	13.4577	13.5509	13.2959	13.5107	13.5889	13.5848	13.6433	13.3973	13.5237	13.4352	13.5062	13.5353	13.5145
NM_006598	SLC12A7	8.72004	9.72631	9.36945	9.10786	8.96427	9.50532	9.24692	9.63919	9.11949	8.79232	8.95556	8.68474	8.74132	9.69685	9.34623	8.82392	9.12188	8.67148	9.22554	8.98858	8.85589	8.31325	9.13158	8.86201	8.9324	8.98126	9.67443	8.85699	8.69874	8.92944	8.63093	9.51381	9.3678	8.79976	8.96105	9.12407	8.98134	9.4512	9.03929	9.13341	8.66511	8.71071	8.56204	9.12763	8.8581	9.2341	9.59657	8.58511
NM_007174	CIT	4.81079	4.97526	7.18218	4.52772	4.33304	5.14694	4.79806	5.6606	5.74292	5.33248	5.53374	4.7263	4.79091	8.06363	6.43296	4.70531	5.44803	5.55631	4.88431	4.91881	5.61285	4.68368	4.1959	4.63089	6.58023	5.17213	5.07058	4.90157	4.63467	6.24207	4.43321	5.14897	5.92172	4.8247	5.88373	5.36703	4.91138	6.54773	5.90843	6.46256	4.98185	5.59236	5.15257	5.52269	5.19768	6.03355	7.18464	4.28001
NM_012334	MYO10	4.97442	6.07455	6.00529	5.70725	6.04915	6.16933	5.6791	6.30512	6.49517	5.82841	5.95158	6.25322	5.80927	7.21287	6.29117	5.82158	6.05951	6.36135	6.10365	6.5314	6.20721	5.99699	5.91426	6.12243	5.89918	5.68075	6.50165	6.58237	6.55786	5.73436	6.4585	6.19457	6.17196	6.36453	5.20345	5.83899	6.12868	5.99766	6.55332	6.05902	5.75027	5.87677	6.39123	6.02048	6.27544	6.37225	5.61254	5.75642
NM_012474	UCK2	8.57507	9.6227	8.89774	8.6793	9.46491	9.46635	9.67661	10.2857	10.7341	9.03404	9.06776	10.4823	10.0677	11.3619	10.5094	10.0187	10.5222	11.0716	10.7497	9.47663	10.1748	10.0165	9.58181	10.3372	10.2663	9.71387	10.8875	9.19444	10.2077	10.5103	10.2439	10.143	9.75517	10.7569	9.2491	10.83	10.496	10.4673	10.5493	9.9682	10.1745	10.0862	11.0124	10.0244	9.73478	10.4928	10.1345	10.1605
NM_013233	STK39	8.12963	8.30915	5.94743	7.89619	7.90875	7.40322	8.89532	8.67232	9.83809	8.25159	8.14479	9.45451	8.227	9.18926	9.43118	8.76088	9.00771	9.29578	9.14663	8.4651	9.1922	8.31209	8.27002	8.68788	8.80234	8.15237	10.0395	8.2005	9.04399	7.93776	8.41042	9.56125	7.53487	9.68986	7.74542	9.42846	9.1134	9.15601	9.59881	9.77911	8.75876	8.52418	9.28321	7.96696	9.42269	9.26048	8.94353	9.79363
NM_014365	HSPB8	10.2405	8.86657	7.90208	9.82149	8.51218	9.80218	10.2101	7.90837	7.93547	10.2357	9.35444	9.80737	9.94618	5.68456	8.79465	9.1331	8.83801	7.75364	7.9683	8.58204	8.90005	7.8629	9.69773	7.71477	9.44194	9.44989	8.16714	9.82359	8.93104	8.57286	8.81669	8.0684	9.11952	8.45491	10.9709	8.27759	9.37618	7.63077	8.40273	9.49872	8.18696	8.47521	6.90186	9.89052	9.82074	6.94986	8.66996	8.4126
NM_014373	GPR160	8.87062	8.91791	5.26311	8.26096	9.66255	9.82064	8.9611	9.44589	9.61033	9.07504	8.31954	9.62129	9.27189	10.0292	9.92237	9.79412	9.8201	9.36847	9.80213	9.6655	9.96648	9.9527	9.78411	10.0056	9.65259	8.97048	8.72973	9.60447	9.5582	9.84412	9.95297	9.59895	9.46065	9.76437	6.3455	10.3288	10.383	9.59679	9.90408	9.51519	9.54989	9.89589	10.014	9.44791	9.2807	9.73634	9.77582	9.84693
NM_015015	KDM4B	5.9175	5.95248	5.45003	5.74991	6.3168	6.97094	6.68077	6.07299	6.29	6.55499	6.00995	6.89538	6.71146	5.11429	6.27641	6.01352	6.22399	5.9732	6.50782	5.78823	6.27061	6.60222	6.44164	5.94964	6.26846	5.98194	6.39151	7.0222	6.61001	6.73489	6.11892	6.85511	5.26632	6.44268	5.34081	6.11562	6.67009	5.98774	6.33605	5.77576	6.24941	6.22601	6.91154	6.71713	6.57244	6.64958	6.58764	6.99672
NM_015107	PHF8	10.2844	10.5049	9.95974	10.488	10.5214	10.8308	10.7172	10.0982	10.369	10.7284	10.2927	10.9453	10.3547	11.9889	10.2079	11.2256	10.239	10.792	11.0368	11.1923	10.6966	11.0915	10.8939	10.8103	11.194	10.5595	10.9214	10.6396	11.0489	10.8621	11.2117	10.7044	10.5985	10.6471	9.74195	11.2029	11.305	10.3688	10.2604	10.8139	10.3618	11.098	11.0782	10.8891	10.2695	10.4837	10.6186	10.8477
NM_015238	WWC1	8.62637	9.36291	5.07785	8.19716	9.29122	9.17543	9.08896	9.78701	9.9458	8.74987	8.933	9.81792	9.15625	10.0192	8.5404	9.62823	10.1412	9.89161	9.39437	9.14074	9.6726	9.72394	9.3718	9.90223	9.5549	8.8895	9.67941	9.25915	10.0595	9.43354	10.0175	10.0903	8.92292	9.63666	6.76742	10.2333	10.0945	9.163	9.29365	8.82898	9.52573	9.93597	9.40545	9.101	8.83358	9.60309	9.13134	10.0251
NM_015482	SLC22A23	6.79666	8.35127	5.78021	6.84039	8.35746	7.39505	7.46686	7.67178	8.14034	7.88481	7.68856	7.59683	7.19229	8.02095	7.94536	7.15192	8.07402	8.36739	7.53919	7.2827	8.03697	7.15618	7.35571	6.95829	7.97374	7.28381	7.21754	7.61167	7.7248	7.15201	7.89434	8.26641	6.75054	7.86704	5.56781	7.88333	7.6381	7.68843	7.54888	7.33214	7.72228	7.36585	8.05104	7.45904	8.03067	7.81486	7.26807	7.67356
NM_016240	SCARA3	7.09124	6.699	6.12566	6.92982	5.63061	6.35746	7.94663	6.46271	6.0755	6.61299	6.44631	6.50847	7.13551	4.97622	6.06815	6.16035	5.66226	4.825	5.30839	6.1109	6.34337	5.44503	6.90214	5.06428	6.33387	6.8899	5.73016	6.72883	5.01094	6.63573	5.52761	5.49613	5.74747	5.8901	8.4676	4.86985	5.3752	5.58952	5.96764	7.43875	5.75836	5.41693	4.69869	7.23585	6.97335	4.9879	5.77072	4.90557
NM_017413	APLN	5.76513	6.5312	6.19784	6.02491	6.41516	5.58856	6.02917	5.63655	8.67683	5.50015	6.23219	5.87349	5.35046	8.34558	6.14712	5.92033	6.84617	6.30351	6.2241	5.01225	6.06703	5.14511	4.31317	5.31155	7.31491	5.13109	6.35902	5.36226	7.10206	5.54502	7.88363	4.99795	4.16065	6.91098	3.7551	5.02529	5.29544	6.84242	7.05435	6.94526	5.66884	6.11081	6.36384	7.4856	6.0613	7.08643	5.78824	4.53719
NM_017737	FNBP1L	10.3043	10.2049	9.73809	9.99754	10.2646	9.80659	10.226	10.6729	10.683	10.1421	10.3628	10.3484	10.1064	10.5654	10.5893	10.4413	10.7411	10.2982	10.7412	10.7584	10.4306	10.8564	10.4504	10.7227	10.3771	10.4866	10.3372	10.4015	10.243	10.3409	10.9562	10.8323	10.3846	10.5528	9.45487	10.4606	10.6106	10.6167	10.7925	10.649	10.8257	10.5967	10.6183	10.4006	10.3825	10.352	10.3104	10.7085
NM_018286	TMEM100	7.6032	6.90611	7.90906	9.33942	7.90685	7.5006	6.77091	6.11606	6.44076	7.87475	6.66201	7.4756	8.19843	3.23376	4.60251	7.65381	8.38568	5.66918	5.53358	7.56334	7.40197	7.96213	5.29515	7.42647	6.98005	8.4452	5.80504	7.48964	5.59108	7.13333	7.53816	4.65679	7.01961	5.28825	9.11039	8.19415	5.39228	4.33182	7.03943	9.42203	6.89752	8.05983	6.33322	7.08236	7.34262	4.20316	4.49709	6.78526
NM_018455	CENPN	8.31791	9.2264	5.50531	9.08165	8.71119	8.80729	8.98389	8.99569	9.2396	8.59479	8.0541	7.76641	8.53505	11.3601	8.4696	9.32435	9.13967	10.2966	9.42884	8.01299	9.7363	9.30651	9.45375	9.64884	9.38427	9.48625	9.45913	8.3687	8.98738	8.99269	10.6948	9.26643	9.15814	10.386	7.2348	10.8894	10.4736	7.3078	8.19505	8.84698	9.80446	7.07624	8.15948	7.71781	9.84297	9.60797	8.57661	9.86345
NM_018717	MAML3	4.90754	5.30459	4.89654	5.00425	5.25931	5.31978	5.2646	5.47259	5.95987	5.85986	4.3483	5.67868	5.48156	4.92955	4.79182	5.27566	5.29965	5.76523	5.72556	5.32424	5.2067	5.3038	5.25371	4.77193	5.91593	4.98412	5.02563	5.6906	5.909	5.41225	5.31779	5.34652	4.2972	5.26868	4.19159	4.97273	5.04869	4.96746	5.32971	4.99634	4.54647	4.88654	5.15297	5.04237	4.4727	5.29185	4.67779	5.10838
NM_019058	DDIT4	9.61552	9.39418	10.5876	9.9414	8.92629	8.62512	8.80851	9.57926	9.6782	10.1557	10.0847	9.49886	10.097	10.0697	10.175	8.73965	8.20316	9.42932	9.10443	9.77021	10.1232	9.05436	9.44778	9.07401	9.50563	9.81705	9.58812	9.00701	9.4663	9.15298	8.94798	9.10259	10.4335	10.7363	11.3862	9.41111	9.53658	11.2121	10.1734	9.4237	10.379	8.72858	10.8728	9.9212	11.3167	9.7255	9.60114	10.0024
NM_021136	RTN1	8.04608	8.88817	8.5142	9.17475	8.00202	7.80269	8.08392	9.7929	8.94387	8.98181	9.11486	8.3011	9.20936	7.66151	10.2592	8.7771	9.44767	8.04256	9.00991	8.72107	9.09301	9.89924	8.19189	9.67268	9.50143	9.53244	9.11021	7.924	8.39886	8.44465	9.69299	9.39031	8.40791	8.39657	6.89786	10.7301	9.49145	8.31194	10.712	8.39737	10.3614	10.1416	8.30097	8.87309	8.45819	8.90836	9.09983	9.90231
NM_021992	TMSB15A	9.52761	10.5333	3.26932	9.26873	9.78522	10.4888	10.4055	10.9915	10.6605	9.51184	9.50309	10.2728	10.2326	12.2386	11.313	10.9179	11.6386	10.682	11.0117	10.1397	10.6715	10.2664	11.1372	11.7014	10.739	8.98618	10.0319	10.4624	10.3353	10.0265	12.0169	9.30096	9.02882	11.2026	5.62348	11.8195	10.4709	11.5695	12.0536	12.272	10.2665	11.984	10.5079	10.4414	11.6921	11.0267	10.806	9.80039
NM_022061	MRPL17	6.55668	5.90291	6.07664	7.05887	7.65709	7.82888	7.11827	7.8082	7.78152	7.37672	7.48601	8.07186	7.7927	7.32373	7.39192	7.9625	7.67511	8.46916	7.94117	8.09199	7.33375	7.90774	8.42277	8.05149	7.56525	7.14365	6.94774	8.73495	7.96241	8.46597	8.41626	7.8331	7.61779	8.05994	7.39678	7.49637	7.65556	7.79233	7.65741	7.83207	7.54778	7.54512	8.44979	7.73034	7.5438	7.88019	7.46138	7.6179
NM_022073	EGLN3	6.30227	5.72429	8.6896	5.76454	5.95819	6.20619	7.57947	6.93736	6.74834	6.75885	6.75837	6.7258	6.72238	4.85038	5.91388	6.82789	5.19015	6.00741	6.17399	6.35854	5.88778	6.31036	6.78705	7.00003	6.11683	6.89446	7.05543	6.133	6.43741	6.93956	5.42914	6.04503	8.77533	5.5903	6.90457	7.35281	6.41748	6.25811	6.65159	6.95878	7.33443	6.82374	6.50267	6.59775	5.62421	5.95898	7.24969	6.1201
NM_022346	NCAPG	4.36473	4.61245	4.67364	5.02326	4.35886	5.01452	4.90526	5.91194	5.19214	4.5151	4.94649	4.44851	5.22291	8.738	6.8326	5.26653	4.89223	5.31796	6.28331	5.32068	5.03925	4.66226	5.24416	5.62874	5.76455	4.45291	6.24661	4.82111	4.83203	6.48473	5.47184	4.98768	7.20278	5.36767	4.60011	5.03266	5.59945	6.88616	5.9592	6.49833	4.8222	5.10883	6.73575	5.71447	5.05041	6.47686	7.49897	4.69304
NM_024047	NUDT9	11.1285	11.0552	9.85584	10.9319	10.6156	10.6742	10.7211	11.2989	11.2055	10.4943	10.5642	10.8841	10.6994	9.55865	10.7149	10.9764	11.5714	11.5671	11.3311	11.0377	11.0798	10.9738	10.8959	11.1912	10.9165	10.8247	11.1735	10.6651	10.4435	10.9721	10.54	11.2614	11.0338	11.3689	10.3072	11.5119	10.441	11.0598	11.4574	10.9019	11.0517	11.3691	10.638	10.5918	10.6433	11.077	10.8038	10.7722
NM_024080	TRPM8	7.49614	9.22421	3.26366	6.95353	8.84657	8.5246	9.18147	9.63024	9.36394	8.54742	8.20059	9.20562	9.04557	4.07474	6.32273	8.75319	9.46749	6.27458	7.30991	9.71701	9.71499	9.59801	7.64037	10.2397	8.34706	8.35228	10.5063	9.22421	9.82199	6.1091	9.08247	5.55753	4.07066	8.77589	4.46915	9.24022	8.46707	7.83774	7.80668	9.47675	9.42249	9.13811	9.54361	8.92653	9.08964	8.4356	7.68933	10.4915
NM_024322	CENPO	6.07842	6.91814	6.78085	6.36808	6.79387	6.91146	6.94529	6.78296	6.84709	6.47698	6.40906	6.99596	6.26702	8.36536	6.77008	6.44391	7.40496	7.37612	6.66964	6.68085	7.29366	6.52402	6.67532	6.89292	7.43042	6.17762	6.51432	7.07007	6.73332	6.82896	6.82214	7.42259	6.7638	7.2515	6.16361	6.98032	7.2145	6.72145	6.86856	6.00893	6.63212	6.53182	6.07226	6.94234	6.60799	6.95802	7.60346	6.71324
NM_024874	KIAA0319L	10.1037	10.6143	9.02355	10.12	10.3384	10.8528	10.6815	10.437	10.6048	10.6982	9.87389	11.0193	10.5066	9.60063	9.96614	10.7735	10.6396	11.0376	10.6232	10.7477	10.5693	10.6801	10.8386	10.4716	10.4774	10.1949	11.1068	10.7181	10.7838	9.79745	10.6723	10.3925	9.97545	10.7824	8.88741	10.8209	10.8988	9.83042	10.5	10.7446	10.6321	11.0873	10.9195	10.534	10.3851	10.6698	10.0888	11.0493
NM_024945	RMI1	7.86679	7.30585	6.56183	7.22977	8.37977	7.78002	7.94234	8.43219	8.3632	7.90118	7.64026	8.4167	7.91191	8.94344	8.44965	8.71101	8.38875	8.44269	8.66282	8.40633	8.09479	8.66321	8.88812	8.49776	7.58796	7.45341	7.97357	8.38602	8.42034	8.07506	8.40784	8.21737	7.7971	8.5754	6.43045	8.06073	8.60411	8.36707	8.27563	8.56111	8.42494	8.49006	8.81	8.26622	7.52192	8.42726	8.62622	8.17951
NM_031423	NUF2	3.28334	4.30214	4.26705	4.20267	3.10517	4.1018	3.99047	4.52921	3.57876	3.45575	3.78574	3.46315	3.45427	7.57023	4.98986	3.84845	3.23268	4.07536	4.06715	3.94511	4.19192	3.85868	4.1363	4.26621	4.2838	3.49567	5.55804	3.81518	3.96448	5.16287	4.05449	3.84217	4.72623	4.6026	3.48254	3.98601	3.71454	3.70762	4.21877	4.3913	3.95088	3.95234	5.06442	4.01172	4.36159	4.7151	5.55679	3.48253
NM_032611	PTP4A3	8.9429	10.1501	9.61358	8.70378	9.70082	10.939	10.4953	10.9859	9.83	10.3781	9.49556	10.8129	9.77556	10.2259	10.1999	10.6872	8.46795	9.40163	10.8487	9.49403	9.37383	9.39125	10.664	10.0355	9.34221	10.2597	12.2677	10.2111	11.0171	8.76934	10.3195	8.95797	11.5657	9.20659	8.65053	9.98495	10.204	9.77138	10.6228	9.74937	9.55555	11.0397	11.3697	10.1925	9.42394	9.7415	10.1555	9.89375
NM_033285	TP53INP1	11.1173	11.2123	11.0586	11.5888	12.1343	11.6078	11.6258	11.9234	11.8988	11.7488	11.8956	11.803	11.9222	11.0391	12.0473	11.6925	12.3841	11.8269	11.9713	12.354	12.0918	11.8186	11.6084	11.9821	11.973	11.6713	11.3852	11.9581	11.4668	11.9262	11.2363	11.9393	11.9592	12.1594	10.9358	11.6364	11.3748	12.3146	12.2983	11.9772	11.8759	11.5386	12.0629	12.2103	11.7037	11.8266	12.5044	11.7841
NM_052956	ACSM1	6.05622	7.28585	4.93592	7.20839	7.29242	9.74554	7.51982	9.7511	8.56959	7.85755	7.64607	10.6148	6.79594	7.41788	9.47254	9.46005	9.70063	8.76236	9.32443	8.15753	8.31848	8.705	10.4248	10.563	5.93962	5.59572	10.1431	7.03471	10.0112	8.73023	7.32447	10.0577	9.39659	10.1773	5.20811	10.3904	9.51431	10.1283	10.366	10.2822	8.68893	10.7821	8.02819	9.8938	9.72742	9.36175	9.97808	6.34757
NM_130386	COLEC12	9.54358	8.89265	11.3526	9.60627	10.7506	10.5547	10.2822	10.3132	10.4113	10.1682	9.78789	10.246	10.3014	10.9994	9.79583	10.4946	9.98211	10.3477	10.5741	10.2484	10.0707	10.4524	10.038	10.529	9.49407	10.043	9.20512	10.559	10.3124	9.95016	10.3979	10.7521	10.3345	8.55231	6.90595	10.0682	7.7693	8.45079	9.94328	9.95908	10.0214	10.5445	10.5826	10.5666	9.87137	10.031	10.683	10.1981
NM_144978	CCDC138	3.14363	3.7475	3.77307	3.39633	4.38878	4.55552	4.01234	3.92403	4.33	3.07588	3.64237	3.70107	3.61319	4.46659	3.6526	4.23377	4.40974	4.82507	4.13475	3.5635	4.55598	3.44499	4.21422	4.03453	4.33964	3.86048	3.77138	4.05981	3.67249	4.09721	3.79654	3.61389	4.09576	4.04324	3.7719	2.936	3.30256	4.90981	3.65492	3.85583	3.92796	4.70384	4.479	3.43235	3.72726	3.77493	3.61004	4.09843
NM_145307	RTKN2	4.44073	4.06784	2.93699	3.48696	4.75672	3.40143	4.2362	5.45566	4.73224	4.14425	5.35775	5.27161	5.50566	4.79783	4.30578	5.11163	4.52599	4.328	4.40958	4.76641	3.86874	5.23232	5.18269	4.49482	4.85704	4.98314	4.9124	4.82218	5.15984	4.78371	4.49385	3.72661	6.02044	4.85358	3.75507	5.58681	4.98466	4.68436	4.84772	4.49604	5.4417	5.7208	4.20284	4.87582	4.38069	4.19104	6.18661	4.2325
NM_152309	PIK3AP1	7.59917	8.20996	9.69298	7.7659	8.61293	8.37801	8.46755	8.90158	8.352	8.60957	8.89967	8.61643	8.84637	8.66859	8.0816	8.57486	8.94125	8.37079	8.47144	8.28965	8.52824	8.61029	8.80636	8.70793	9.38001	8.63405	8.63607	8.49497	8.20182	9.43484	10.2886	9.2279	9.97362	9.1119	8.6645	9.93317	8.75392	8.42705	8.92467	8.27651	8.63876	10.2056	7.36098	8.65079	7.24646	8.55793	9.51723	9.36313
NM_152924	ABHD2	12.8894	13.0065	12.4339	12.847	13.0379	13.0565	12.8857	13.0115	12.7212	13.0772	12.6858	13.2213	13.0824	12.3217	12.5664	13.1361	12.7481	12.9075	12.7492	13.1986	13.1119	13.1676	13.1887	13.2511	13.0314	13.0164	13.0561	13.2026	13.1975	12.757	13.2417	12.7495	12.9727	12.793	12.3922	13.2307	13.0636	12.6175	12.7154	13.0731	13.134	13.3226	13.1909	12.7362	12.7349	12.6049	12.5033	13.0976
NM_173623	TTLL6	3.53404	3.21198	2.62752	3.18861	3.69567	3.57032	3.80986	5.9952	3.98409	3.80374	3.91534	3.98327	4.05559	4.4642	5.07943	4.47886	4.44986	3.5402	5.33	3.61411	4.09601	3.78316	4.46678	4.62243	4.96991	3.69405	3.19711	3.98554	4.92882	5.00077	4.23244	4.57637	5.30381	4.602	3.52649	3.64382	4.21225	5.24482	4.80126	4.26349	4.25647	4.07236	3.70737	4.26091	4.06213	4.34588	4.33787	3.45885
NM_174858	AK5	4.89599	7.73419	5.67041	5.42416	4.57095	4.86537	5.84683	8.59844	6.02827	6.90788	6.27717	5.75428	4.76817	9.48732	9.25718	4.66439	5.34158	6.0873	6.82224	5.05824	5.19412	5.83264	5.25378	7.94267	6.02903	5.73027	9.86514	5.07257	7.18197	5.30081	7.50495	7.16604	9.06075	5.04456	5.41181	9.52401	4.95515	5.6808	6.23518	8.55039	6.56387	5.89274	6.84262	6.15986	5.76584	8.44353	7.11135	7.28617
NM_181795	PKIB	5.4804	5.73573	4.88843	5.25111	6.83519	7.47356	5.18602	5.89374	6.95381	5.83096	5.73033	6.5279	6.59365	7.21791	7.72481	7.39808	5.81213	5.64758	6.2993	8.09395	7.04554	6.59114	8.13771	5.86248	5.62268	6.29981	4.79317	6.5727	6.64864	8.49025	6.46228	5.5485	8.28424	6.17192	7.44228	6.98511	6.08009	6.70149	6.59022	6.75446	5.85386	6.76363	7.55267	7.39945	7.2188	8.6517	7.84841	6.39645
NM_182551	LCLAT1	10.4244	11.0158	9.55112	10.0031	10.6021	10.5643	10.9658	10.9991	10.911	10.5176	10.6102	11.253	10.6682	10.9227	10.8135	11.0869	11.1217	11.3662	11.0432	11.1867	10.8669	10.9534	10.935	11.2255	11.0903	10.2764	11.8714	10.5258	10.6375	11.091	11.0589	11.133	10.6389	10.9341	10.3993	10.8921	10.5522	10.8943	11.2912	11.2404	10.7085	11.073	10.8836	10.9263	10.3629	10.9409	11.0631	10.4418
NM_198837	ACACA	10.4903	10.4353	8.16643	10.376	10.6535	10.6988	10.7038	11.2368	10.8433	10.6698	10.2127	11.2535	10.7193	11.1041	10.8683	11.0331	11.4583	11.2279	10.9163	10.9038	10.9644	11.1443	10.8599	11.2588	11.1797	10.3242	11.4179	10.7818	11.1498	10.8142	11.2249	11.2077	10.4431	10.999	9.86487	11.5364	11.1609	10.8563	11.0574	11.0747	10.9082	11.0384	10.9176	10.7887	10.665	10.9206	10.7334	11.2264
NM_199169	PMEPA1	12.3506	12.2153	10.75	12.1207	12.6358	12.3553	12.3424	12.4692	12.2687	12.3603	12.0853	12.2889	11.8556	12.3669	12.2901	11.7363	12.3852	12.2311	12.116	12.1649	12.5977	12.2597	11.9384	12.6361	12.292	11.6173	12.3582	12.1965	11.8808	11.8416	12.4627	12.4052	11.6827	12.2519	11.0203	12.311	12.5447	12.0404	11.6969	11.923	12.4373	12.8967	11.9001	12.2585	11.582	12.5255	11.5754	12.3067
NM_199330	HOMER2	10.2779	10.2662	4.90194	10.1557	10.3392	10.0335	10.1623	10.236	10.5337	9.50076	9.79292	9.95632	9.58731	11.1241	10.4049	10.159	10.4619	10.448	10.4818	10.213	9.92735	9.88991	9.8842	10.2994	10.1011	9.67122	9.96194	10.443	10.4008	9.46715	10.2462	10.322	9.34837	10.7638	7.22545	10.6408	10.8997	9.93564	10.5719	10.473	9.96895	10.1972	10.3625	10.2044	10.5913	10.8977	10.5229	9.71748
NR_046072	NKX3-1	12.8605	12.6235	4.93324	12.4774	12.8537	12.5169	12.1553	12.722	12.4749	12.9167	12.6574	12.6699	12.4252	12.3538	12.6736	12.6853	12.3276	12.4793	12.6249	12.8004	12.788	12.7256	12.2516	12.7837	12.7883	12.5868	12.4376	12.7104	12.5904	12.6334	12.6995	12.4098	11.7695	12.7818	10.2589	12.4101	12.6748	12.5667	12.6518	12.1515	12.7736	12.9782	12.4301	12.4854	12.4847	12.8065	12.3566	12.6145
NR_102367	TM7SF2	9.49288	10.1813	5.56705	9.27848	9.72863	9.74525	9.50658	10.1703	9.40529	9.51316	9.5389	10.3286	9.05622	8.65035	9.99518	9.54688	8.83579	9.60653	10.0234	10.5145	9.83188	10.3486	10.25	10.1514	9.37925	9.41752	10.3465	9.79588	9.75017	9.85975	10.2078	9.49669	9.28377	9.88948	7.74806	10.1182	10.8929	9.28831	9.65616	9.70465	10.0091	9.52795	9.95875	9.48583	9.64736	10.2016	9.34519	10.3893
[truncated: 155 more columns]

## Sheet: TCC-HOTPAM9
Supporting dataTable2:HOTPAM9 TCC Data set
gene	AURKA	BUB1	CIT	HSPB8	MKI67	NCAPG	NEK2	NUF2	TRPM8
M001	7.17217	7.27836	8.23686	4.9037	7.88278	7.36353	6.66062	6.87143	6.519
M002	8.52129	8.57256	9.53663	3.76911	8.67065	7.60853	8.98638	9.01674	3.3737
M003	7.57723	7.22044	8.54167	6.4003	8.239	6.64465	7.40057	7.06004	3.7126
M004	5.47521	4.74091	5.4712	4.82294	5.24916	4.89545	4.04959	4.55591	10.0621
M005	7.83514	6.95017	7.45039	4.53874	6.53388	5.81839	8.99836	8.34102	2.89772
M006	6.44491	6.01774	7.29946	5.85029	6.64046	5.42564	7.81696	5.59487	2.55828
M007	7.43212	5.7693	6.09567	2.6253	6.19712	5.90136	4.26796	4.51446	9.73851
M008	7.48512	7.46494	6.94636	4.89748	6.17207	5.68283	7.52341	6.74364	3.85826
M009	6.52743	6.67974	6.41412	3.75093	6.93341	5.40139	6.49423	4.84622	6.33953
M010	8.57957	8.53599	9.80581	2.81442	7.94443	8.40596	9.81105	8.96639	3.2864
M011	8.4713	6.53324	7.80621	3.99187	8.18547	7.35689	5.66801	7.1691	10.1477
M012	5.89743	5.30965	7.17558	7.59235	6.03394	5.51371	5.03011	6.14588	3.06828
M013	7.97955	7.65819	8.15887	4.31553	8.12569	6.25599	6.87502	7.36841	2.63808
M014	6.75691	7.00942	7.48081	3.3112	6.95425	6.21328	6.53944	7.36811	6.09875
M015	6.43882	5.56802	7.80647	3.79848	7.01665	6.77077	6.746	6.3273	6.79882
M016	6.84626	4.86138	6.23419	3.18891	4.79176	4.48624	6.46704	4.55388	9.60186
M017	7.00294	6.2771	8.4176	4.91207	6.46246	7.10301	6.89677	6.5481	11.2886
M018	5.6764	5.05118	5.43122	2.64408	5.63031	5.10814	5.39703	5.52747	7.29317
M019	6.99871	5.50955	7.97419	3.07918	6.79991	4.5711	4.40683	4.64408	5.3809
M020	7.22832	5.91504	6.17919	4.0242	6.39362	4.85428	6.56011	5.45554	4.50376
M021	7.3213	5.59841	6.13313	4.99402	6.25749	6.28786	6.42966	5.28411	7.44553
M022	8.14263	6.67403	7.94131	3.67299	7.35068	4.93455	6.83535	4.47317	6.21711
M023	8.93237	7.01874	7.38793	3.04509	7.13147	5.75012	7.36265	5.90398	2.81147
M024	6.14743	3.70496	6.10809	6.1624	4.87668	4.11757	4.17638	3.96375	8.99125
M025	8.31298	6.91208	8.04682	3.63367	6.72312	6.41428	7.66257	6.84971	4.85837
M026	7.09029	3.12604	5.9258	2.70049	5.92757	3.82003	3.94187	4.63404	2.71118
M027	8.71387	7.34085	7.62428	7.75608	7.50053	6.08852	7.86234	7.24973	2.63094
M028	5.9524	6.04015	7.88645	4.89572	5.706	6.23955	7.57115	5.27799	5.42162
M029	8.44392	5.53581	6.70721	2.79632	7.54837	5.85978	7.30265	7.16131	5.34315
P001	5.08763	3.11587	4.81079	7.76375	3.5643	3.85617	2.70349	3.26239	9.21803
P002	4.60466	4.15004	4.97526	8.14442	4.78497	3.86456	3.64355	4.08489	10.6942
P003	4.59782	3.41558	7.18218	7.90208	5.09508	3.82585	3.73624	3.86207	3.45048
P004	5.08135	3.64586	4.52772	7.48139	3.66722	4.17669	3.40395	3.78741	8.90115
P005	4.80381	3.28911	4.33304	7.99188	3.90459	3.93977	3.34016	3.02449	10.4796
P006	5.40572	3.91595	5.14694	7.82111	4.80586	4.50617	4.43319	4.17612	10.109
P007	4.75245	3.80364	4.79806	7.41364	4.99335	4.3679	4.0583	4.00502	10.7218
P008	5.74374	4.93852	5.6606	6.01731	5.19987	4.7192	4.35218	4.49019	11.1287
P009	5.92253	3.69184	5.74292	6.54975	5.6569	4.56411	4.42551	3.87369	10.6872
P010	4.91182	2.99368	5.33248	8.29908	4.16029	3.69291	5.14952	3.15771	10.1492
P011	4.94421	3.84512	5.53374	7.27083	4.1298	4.06626	3.16027	3.62267	9.91958
P012	5.44785	3.53708	4.7263	8.7878	4.61774	4.03642	3.64269	3.70401	10.6888
P013	5.2321	3.48829	4.79091	8.6511	4.07071	4.20251	3.61923	3.39976	10.3723
P014	8.75028	8.55105	8.06363	5.68456	7.74864	6.90261	8.07129	6.94863	6.3311
P015	5.48896	5.09013	6.43296	6.99652	5.30764	5.18188	5.79276	4.59578	8.62306
P016	5.33386	3.76057	4.70531	6.62004	4.22938	4.34947	3.24198	3.63544	10.1677
P017	5.28137	3.64795	5.44803	6.86415	4.29169	4.25234	3.32771	3.56142	10.9232
P018	5.60227	4.00209	5.55631	5.70603	5.02288	4.42747	3.97559	4.31364	8.96249
P019	4.53736	4.27219	4.88431	7.05522	4.74286	4.82913	4.24073	4.04928	9.21573
P020	4.87035	3.67374	4.91881	6.49369	4.42861	4.25772	3.36545	3.79831	11.0494
P021	5.28663	3.79077	5.61285	7.03688	4.67037	4.45173	4.20358	4.07565	10.8314
P022	5.31333	4.01295	4.68368	6.61325	4.18859	4.36035	3.56936	3.82038	10.9807
P023	5.95952	4.02103	4.1959	7.52552	4.22581	4.6078	4.40578	4.18895	9.46826
P024	5.71764	4.20397	4.63089	6.62268	4.92311	4.6961	4.40846	4.21211	11.237
P025	5.66671	4.11255	6.58023	8.49273	4.84533	4.80189	3.89606	4.29022	10.2339
P026	4.89933	3.41223	5.17213	7.79293	4.22938	4.01878	2.92325	3.38729	9.88296
P027	5.81086	4.63219	5.07058	7.786	5.56454	5.37931	5.29702	5.2627	11.2779
P028	5.42949	3.63946	4.90157	7.86745	4.39482	4.09874	4.01171	4.20641	10.5332
P029	4.98437	3.62163	4.63467	6.7989	4.09329	4.39156	4.3688	3.86202	11.0128
P030	6.19142	5.2842	6.24207	6.64047	6.03316	5.4049	5.37178	4.91865	8.72912
P031	5.69095	4.34473	4.43321	7.37779	4.44333	4.59381	3.71008	3.96747	10.4211
P032	5.64116	4.03849	5.14897	5.41793	5.2064	4.3698	3.64986	3.74913	8.51951
P033	6.13372	5.48328	5.92172	7.56129	5.68693	5.18397	4.33162	4.68189	5.95642
P034	5.05744	4.05669	4.8247	5.7007	5.26617	4.48899	4.19565	4.35198	10.4405
P035	5.22415	3.3282	5.88373	8.69897	3.49501	3.87661	2.97482	3.52705	6.44075
P036	5.65007	4.01684	5.36703	6.34976	4.85644	4.03283	4.4028	3.80943	10.5831
P037	5.77558	4.17101	4.91138	8.47664	4.35937	4.59089	4.01375	4.00584	10.1107
P038	6.36094	6.69226	6.54773	7.08528	6.33494	5.21221	5.44338	3.8063	9.87495
P039	5.36998	4.57398	5.90843	5.99695	5.27255	4.77571	5.15533	4.03475	9.88536
P040	5.6064	4.87377	6.46256	7.15533	5.20444	5.08315	4.65878	4.16347	10.5894
P041	5.33155	3.62559	4.98185	6.15102	4.59051	4.35105	3.45158	3.83487	10.8067
P042	5.82946	4.53058	5.59236	7.99008	4.84082	4.18465	4.36517	3.95257	10.6683
P043	5.98907	5.14385	5.15257	5.88782	5.3973	5.42061	4.90838	4.79495	10.8735
P044	5.81779	5.18621	5.52269	7.89927	5.26972	4.92319	4.76393	4.02949	10.4102
P045	5.54583	3.92009	5.19768	7.98534	5.6334	4.31068	3.78585	4.37195	10.4699
P046	6.06842	5.50957	6.03355	6.13795	5.50595	5.23635	5.55451	4.70514	10.2394
P047	6.86177	6.90062	7.18464	8.19666	6.99019	6.03394	6.75249	5.24011	9.88888
P048	5.38508	3.83441	4.28001	8.35496	4.10971	3.89427	3.81962	3.74068	11.4942
P049	6.14796	5.54028	5.89228	5.78587	6.09373	5.31695	5.22265	5.06167	9.28458
P050	5.45406	3.75058	5.22794	5.38574	4.62828	4.2026	3.77528	3.39715	9.39675
P051	5.0349	3.5161	4.59775	7.77791	3.98852	3.57768	3.61227	3.74181	10.4537
P052	5.47754	4.38469	5.28489	6.4701	5.59207	4.57906	4.54474	4.14801	10.3497
P053	5.67224	4.00119	5.78558	8.35186	4.53514	4.59879	4.24863	4.33346	10.3039
P054	5.9046	3.9361	4.76469	7.51954	4.58704	4.61647	3.97505	4.72426	11.5867
P055	5.19192	3.4468	5.05304	7.99326	3.96156	3.88389	3.56237	3.77722	10.0834
P056	5.51381	3.98905	5.90364	6.57494	5.13353	4.89089	4.56584	3.99609	10.113
P057	5.25888	3.89827	4.83706	6.59361	4.28992	4.39092	3.75048	3.68933	10.7408
P058	4.61735	3.36239	4.21603	8.04933	4.2465	3.65208	3.51406	3.34088	9.60621
P059	5.69563	3.97094	5.51859	7.06855	4.54988	4.62988	3.98851	3.88438	9.10372
P060	5.22363	4.05963	4.7311	7.6072	4.73638	4.16545	3.80558	4.36674	10.9366
P061	6.40667	5.83287	6.25858	5.60751	5.57343	5.3518	6.7427	4.87848	6.61664
P062	6.21573	4.28765	6.37284	5.74712	5.48443	5.61653	5.65103	5.40501	10.1072
P063	5.4543	3.66621	5.14194	5.71293	5.11442	4.27034	3.99738	3.92432	10.5232
P064	5.25826	3.6389	5.31124	8.23079	4.32082	4.1966	3.80601	4.00125	10.2658
P065	5.83254	4.57982	5.22347	7.15376	5.35174	4.75253	4.62783	4.17129	11.0469
P066	5.06355	3.63493	4.63537	8.09098	4.26898	4.20381	3.59344	3.50068	10.7409
P067	5.19617	3.56033	5.11747	8.97843	3.94947	4.28558	3.56493	3.79902	9.18127
P068	5.01556	3.99611	5.88889	8.40101	4.60222	4.31699	4.00705	4.04768	9.54019
P069	5.01776	3.47047	5.28139	7.94538	4.15927	3.68033	3.66579	3.88543	10.4277
P070	5.65649	4.54127	5.29731	4.72056	4.90742	4.54389	4.62444	3.95659	11.6027
P071	5.43004	3.69411	4.97453	8.25541	4.95337	4.23422	3.42327	4.16509	11.8181
P072	6.37476	4.84591	6.17488	6.9013	5.22894	5.31916	5.42719	4.72091	8.99428
P073	5.07018	3.4114	4.26408	7.3608	4.07181	3.97042	3.4072	4.00218	10.2467
P074	4.99364	3.61163	4.2109	7.01749	4.01828	4.24773	3.54877	3.79763	10.9521
P075	4.68173	2.82274	4.29549	6.68091	4.43637	3.3164	3.448	3.26101	10.3835
P076	3.98185	2.5591	4.25733	7.5714	4.00008	3.5046	2.66378	2.9032	9.39542
P077	4.32913	1.96477	4.36061	7.24614	4.21231	3.5458	2.82542	2.52058	10.0121
P078	4.52926	3.58286	5.4052	6.13648	4.39613	4.14605	3.80036	3.67285	9.45323
P079	4.44837	2.30749	4.72299	6.90129	3.9568	3.89031	2.39915	2.62971	9.72227
P080	4.92041	3.21125	4.75648	7.9659	3.77321	3.79331	2.82757	2.86863	10.1374
P081	6.31253	6.41608	7.44856	8.38483	7.40709	5.89275	7.75628	6.07011	10.0975
P082	4.85189	2.87144	5.29807	7.0378	4.09445	4.47716	3.8691	3.83632	11.1787
P083	4.79727	3.36104	5.11546	5.23198	4.69278	4.51108	3.77122	3.68264	10.6373
P084	4.2293	2.44867	5.13557	8.66675	3.80755	4.13772	2.78494	2.87246	9.02937
P085	5.38096	4.23547	6.32967	6.30264	5.58288	4.29447	4.3629	4.12005	8.56603
P086	4.61752	2.36132	5.54555	7.32501	4.18215	3.48289	3.04998	2.85823	9.46983
P087	4.6704	3.24178	5.40474	8.69358	4.21789	4.29451	3.05932	3.51554	8.42817
P088	4.40463	2.15065	4.7439	7.79638	4.12841	3.34415	2.70322	2.6075	8.39034
P089	4.91752	2.11227	4.44602	6.74561	3.33395	3.74096	2.31128	3.10393	10.6512
P090	4.70057	2.39282	5.08542	7.61073	3.78305	3.86977	3.08354	3.22737	9.4975
P091	4.96061	3.50539	5.70686	8.4602	4.31797	4.38415	6.20403	3.6566	10.1828
P092	4.56844	2.67675	4.21508	6.89956	3.90192	3.70537	2.65553	2.77418	10.0094
P093	4.82867	2.93752	4.70082	7.19299	4.08696	4.05983	2.7329	3.14622	9.66382
P094	4.58091	2.90067	6.14874	8.00544	4.33211	4.14863	2.55738	3.10529	7.65939
P095	4.80114	3.00849	4.55557	7.47707	4.00603	3.88221	2.75966	3.42149	10.2378
P096	5.2116	3.56579	5.95218	7.03027	4.58233	4.66677	3.88059	3.69098	10.2194
P097	4.61815	3.09324	4.76312	8.1105	3.58656	3.96419	3.20008	3.07431	9.80978
P098	5.01839	4.0914	5.34166	8.14438	4.70717	4.61166	3.92014	4.35459	10.9271
P099	5.89089	3.98834	5.95515	8.01072	5.29899	4.6424	4.07922	4.75583	11.7851
P100	5.13682	3.61313	4.96116	7.54427	4.17701	4.01034	3.74258	3.51434	10.829
P101	4.75494	3.50794	5.02071	8.83856	3.81728	3.93394	3.19789	3.89939	8.43199
P102	5.12525	3.61354	6.08858	9.39889	4.62338	4.14176	3.37425	3.88475	10.0668
P103	5.31877	4.21119	6.06783	7.82235	4.45792	4.61842	3.49642	4.08922	10.2778
P104	5.85007	5.73779	6.91974	5.95215	6.16226	5.52429	5.10689	4.64686	9.75907
P105	4.74045	4.09771	4.73277	7.43002	4.77347	4.24288	3.77992	4.70461	10.1254
P106	4.49488	3.36181	5.38349	8.3435	3.82291	4.0818	3.43854	3.8529	5.63509
P107	5.10189	3.84126	5.6568	9.39257	4.384	4.1456	3.92354	4.79234	7.48917
P108	5.14199	3.51897	4.98943	8.12917	4.46648	4.11679	3.54609	3.89184	10.6309
P109	5.64261	4.45456	5.65147	8.17232	5.82231	4.68182	5.19692	4.67222	7.45335
P110	5.34432	4.42439	5.71284	6.33757	4.29174	4.42697	4.5786	3.92146	9.45399
P111	4.82208	3.47916	5.06338	7.61235	4.29878	3.73994	3.1564	4.28506	9.4794
P112	4.26075	3.16258	5.12315	6.65081	3.79298	3.20884	2.88929	2.83201	10.289
P113	4.63531	3.45043	5.30533	7.80134	4.35618	3.43807	3.89628	3.32604	9.33091
P114	5.55248	3.84297	5.18644	6.97729	4.92687	4.30979	4.59107	3.58816	10.0522
P115	5.03964	3.7414	5.69181	6.6707	4.51103	4.195	3.31987	3.00881	11.5507
P116	4.77953	2.85793	4.95533	7.17078	3.73465	3.8822	2.83419	3.36066	9.14857
P117	4.31315	3.28466	5.36647	7.57211	3.84979	4.00063	3.24314	3.52709	9.02304
P118	6.07331	5.34237	6.59565	7.68724	5.7074	4.96414	5.22239	4.97039	6.98151
P119	4.76848	3.18709	5.13724	7.33169	3.97364	3.84442	3.04082	3.17931	10.3611
P120	5.33296	3.88966	5.15263	7.99068	4.50875	4.76179	3.50531	3.61298	9.6683
P121	5.07441	3.73116	5.09103	7.64051	4.31363	4.06609	4.0385	3.69013	10.5132
P122	5.34618	3.98342	5.45263	7.92391	4.28516	4.96403	3.56938	4.37865	9.032
P123	5.21988	2.95493	3.74121	7.84008	4.1007	4.01587	3.28637	3.64367	10.5757
P124	5.75952	4.98946	6.0388	5.91667	6.08831	5.33814	4.87792	4.62688	11.1989
P125	5.11312	3.56737	5.04167	7.95888	3.88934	3.81872	3.33647	3.40542	9.19058
P126	5.35305	4.83953	5.86511	8.22906	5.38588	5.07782	4.02994	4.60409	9.5366
P127	5.08983	3.92293	4.60588	6.4661	4.28594	4.2643	3.59595	3.7045	10.5214
P128	4.90964	4.17849	5.02451	7.10436	5.01961	3.94056	3.90282	3.61488	10.39
P129	5.03267	3.60728	4.67639	6.44304	4.24426	4.21992	3.73923	4.07432	10.2795
P130	5.0264	3.42297	5.21884	6.36942	4.52578	3.84317	2.77538	3.54862	10.1982
P131	4.77786	3.14263	5.13605	8.95009	4.01945	3.56971	3.71216	3.05259	9.10947
P132	5.99541	4.06549	5.5195	7.665	5.02638	4.13005	4.21683	3.44144	9.97243
P133	4.98271	4.50836	5.51929	6.26845	4.84241	4.05952	4.5621	4.26774	10.1246
P134	5.10491	4.03646	5.97069	6.94891	5.34516	4.55976	4.36372	4.28494	9.78098
P135	4.26775	2.79897	4.92445	7.42415	3.42886	3.6551	2.49639	3.59738	9.71206
P136	5.47971	4.02601	5.50968	6.01838	5.04634	4.78015	4.29509	4.50777	9.38062
P137	4.47709	3.20804	5.36144	6.72332	4.63762	4.87414	3.467	3.74433	9.47495
P138	5.11423	3.28196	5.51031	5.54756	5.32277	4.81941	3.9821	3.90451	9.76658
P139	5.49233	3.67531	5.23469	7.85672	5.34148	4.13358	2.90003	3.57469	10.201
P140	4.5721	3.00668	5.33947	9.45988	4.55815	3.69391	2.80604	3.43506	5.86209
P141	5.32163	3.17697	5.40393	5.429	5.84581	4.89086	3.6818	3.90828	8.50135
P142	4.62064	3.38222	5.57006	7.08659	5.22636	4.08628	3.76792	3.84876	9.34358
P143	4.89283	3.74877	5.35266	9.06866	3.83664	3.65527	3.5508	3.34173	11.2284
P144	5.41206	4.49402	5.51762	4.46561	5.47571	4.90341	4.86601	4.58807	9.00461
P145	5.38058	3.76741	5.45637	6.99601	4.63691	4.32777	3.49196	4.45934	10.2828
P146	5.10442	3.53235	5.35086	8.58304	3.6986	3.98716	3.39524	3.17584	10.323
P147	5.078	2.89118	5.54315	8.47699	4.62335	3.83355	3.37182	3.02402	8.878
P148	4.68479	3.15276	5.67394	9.19111	4.18517	3.86083	2.96726	3.52991	9.66654
P149	4.97602	3.01474	4.80686	8.42168	4.57045	3.93036	3.29234	3.121	9.13731
P150	5.44869	4.01851	6.37722	6.33959	6.34516	5.28304	4.6411	5.07882	10.3467
P151	5.71984	4.50671	5.94198	8.00851	4.96896	5.05431	4.8368	4.25788	10.0653
P152	4.95398	3.67561	5.06788	5.673	4.82289	4.3722	3.35365	3.78862	9.67874
P153	5.03452	4.16712	6.58973	9.04407	5.23011	4.62221	4.31411	4.49919	9.73034
P154	5.89065	5.82683	6.21928	6.73368	6.02626	5.42395	5.405	4.79638	10.5445
P155	5.30965	3.73828	5.9584	7.32832	4.19489	3.8996	3.67676	3.85622	9.97908
P156	6.4135	5.23245	6.61924	5.44671	6.39124	5.3141	5.40195	4.69507	9.34127
P157	5.01371	3.3563	5.77582	8.1019	4.67268	4.23965	3.67025	3.55808	8.83012
P158	5.73327	4.51294	5.79923	4.65106	5.56217	3.84365	4.26666	3.77351	10.4417
P159	4.61057	3.26082	4.18657	8.05072	4.12939	3.95622	3.57286	3.44901	10.2853
P160	5.08013	3.23341	4.18288	6.90474	3.88147	4.082	3.85927	3.36102	10.402
P161	4.62798	3.16791	4.79207	9.28023	3.86943	3.75703	3.34669	3.2399	10.3963
P162	5.63556	4.68134	6.44598	6.43314	5.21995	5.57494	4.11233	4.52644	9.6665
P163	5.31991	3.88734	5.04519	7.76644	4.50376	3.58719	4.26866	4.11498	11.128
P164	4.92361	3.26954	5.29157	7.40419	4.55767	3.98045	3.46898	3.59525	9.46208
P165	4.99824	3.04646	3.98179	7.20671	4.00422	4.22044	3.39983	3.54563	11.3176
P166	4.25767	3.86501	5.22309	9.89795	3.92133	3.71662	3.97322	4.24471	5.42782
P167	4.77733	3.18762	3.90491	5.76838	4.27633	3.89776	3.2959	3.79014	10.6791
P168	6.28398	6.12541	6.77226	6.59224	6.4353	6.12606	6.53449	4.56881	9.43632
P169	5.30662	3.37887	4.65213	6.8957	4.65298	4.05308	3.56071	3.57501	10.2209
P170	5.34907	3.9567	5.32832	7.50415	5.22726	4.12366	4.30511	4.02605	10.6195
P171	4.88373	3.50759	6.62737	8.88368	4.22975	3.97835	3.18856	3.61061	9.9739
P172	5.29818	4.04532	5.40811	6.57735	4.63721	3.89437	3.88752	3.58253	10.3056
P173	5.08288	3.39911	5.90566	7.20127	4.35569	4.26424	3.93573	3.92005	10.5549
P174	5.32608	4.13495	5.70218	6.2289	4.75481	4.56603	4.36825	3.79175	9.80039
P175	5.4476	3.99228	5.92421	6.78443	4.80319	4.27347	3.76893	4.04176	9.36092
P176	5.19457	3.24936	5.93243	7.89482	4.74604	4.04094	3.14379	3.50578	9.53276
P177	5.00422	3.35713	5.67954	10.0437	4.19587	3.9358	3.79701	3.85867	8.97469
P178	5.37454	3.22085	5.94794	9.40866	4.25659	4.30519	3.92709	3.54643	10.3565
P179	4.94289	3.28206	4.51862	7.42824	3.6375	3.84634	2.87308	3.02493	9.51518
P180	5.78295	4.56551	6.01738	8.66751	4.61745	5.18729	4.43032	4.14816	10.6281
P181	5.13697	4.26818	5.95377	6.20301	5.33036	4.24201	3.71647	3.56751	10.2394
P182	5.55592	4.30971	5.34503	5.27788	4.83951	4.58835	3.44879	3.68353	9.8778
P183	5.15491	3.69285	6.45979	7.77812	4.55218	4.29102	4.42472	3.89104	9.39114
P184	5.08776	3.49743	5.10886	8.10942	4.71397	5.35475	3.69256	4.19937	9.56656
P185	4.56836	3.36645	4.98485	5.84195	4.73816	3.93306	3.59395	3.48816	10.3308
P186	4.69584	2.98979	5.14064	9.15866	3.57231	3.79703	3.04618	3.06123	9.6055
P187	5.14423	3.36042	5.2256	7.29068	4.99797	4.44271	3.60703	3.17466	10.2415
P188	5.44469	3.57264	5.28	7.67665	4.54869	4.42036	3.73632	3.56803	10.1302
P189	4.8328	3.64819	5.2174	8.0444	4.00396	4.69318	3.25371	3.57413	3.95069
P190	4.7768	3.93537	4.60754	7.59147	4.50621	4.17543	3.96186	4.36485	9.33868
P191	5.49879	3.73138	6.18482	6.90306	4.36692	4.45415	4.26727	3.9422	10.5327
P192	5.11868	2.88295	5.15972	6.93905	4.41629	4.41711	3.90676	3.72788	10.2567
P193	5.20346	4.08722	5.5714	10.3153	4.13952	4.18737	3.04957	4.38946	6.57657
P194	4.70129	3.31795	5.64009	7.17792	4.41443	4.38036	3.5799	3.61666	9.76043

## Sheet: 87 gene-21034
Supporting data Table 3: 87 gene GSE21034
gene	MKI67	NEK2	AURKA	BUB1	CIT	HSPB8	NCAPG	TRPM8	NUF2
P1	6.42747	6.39202	6.46976	6.32385	6.51214	6.98702	6.34223	6.70883	6.07889
P2	6.71998	6.0917	6.70246	6.68479	6.84329	6.51214	6.49566	7.05735	7.14034
P3	6.90167	7.28421	7.49829	6.77438	7.03989	6.79663	6.86384	6.65668	6.80798
P4	6.23764	6.67075	6.94932	6.34223	6.44367	6.64948	6.45801	6.73127	6.20611
P5	6.29499	5.88606	6.55899	6.58031	6.0917	6.94932	6.46976	7.1567	6.67924
P6	6.88775	6.89674	7.1567	6.71432	6.78979	7.13107	6.55278	6.68479	6.89356
P7	6.13595	7.149	6.66082	6.62937	5.73144	6.70883	6.67924	7.09604	6.46139
P8	5.73144	5.67329	6.2274	5.67329	5.67329	8.00651	5.67329	6.85182	5.67329
P9	6.91643	6.37688	6.07889	6.9805	6.7659	7.24603	6.7362	6.00202	6.62022
P10	6.41421	6.57537	6.7659	6.10986	6.46139	6.9805	6.14743	7.37147	6.34223
P11	6.70883	6.44367	6.48675	6.42084	6.62937	6.55278	6.1701	6.77438	6.65668
P12	6.07889	6.94932	5.79138	6.0917	6.19137	6.93774	6.07889	6.9805	5.73144
P13	5.82103	5.73144	6.74147	5.73144	6.14743	7.93874	5.73144	6.42747	5.79138
P14	6.8268	7.12445	6.60635	6.9436	6.94932	6.54858	6.79663	7.31048	6.8268
P15	6.8063	5.79138	6.29499	6.75593	6.56796	6.89356	6.78101	7.49829	6.23764
P16	6.64948	6.30493	6.42747	6.72564	6.69009	6.68479	6.71432	7.02491	6.71998
P17	6.63817	6.01145	6.5917	6.64398	6.72564	6.49566	6.51214	6.91059	6.10986
P18	6.5981	6.46139	6.1701	6.8063	6.74147	7.44488	6.57267	6.80798	6.80182
P19	6.66082	6.90167	6.68479	6.65668	6.64948	6.57267	6.64398	7.8551	6.13595
P20	6.79663	6.32385	6.46139	6.53363	6.58826	6.5917	6.44367	7.80462	6.74497
P21	6.48675	6.58826	6.14743	6.56796	6.64398	6.85724	6.23764	6.8296	5.82103
P22	6.39202	6.48675	7.24603	5.93911	5.93911	7.34836	6.10986	7.06317	5.88606
P23	7.34836	5.82103	6.65668	7.33237	7.12445	7.25911	7.09604	6.75593	6.81142
P24	6.62937	6.8296	7.149	6.14743	6.68479	7.09024	6.54858	7.07727	6.57537
P25	6.93115	6.13595	6.38442	7.00122	7.10573	7.31992	6.7659	6.83736	6.7614
P26	6.96512	6.74497	6.67924	6.93115	6.7224	6.86384	6.80798	6.52436	6.83736
P27	7.09604	7.33237	6.42084	7.1685	7.07106	6.19137	6.91059	7.93874	6.70246
P28	6.81877	6.28136	7.11573	6.65316	6.90167	7.03989	6.54293	6.81877	6.51812
P29	6.71432	6.2458	6.32385	6.80798	6.51812	6.74497	6.7614	7.25911	6.78101
P30	6.58826	6.7224	6.49566	6.52837	6.45801	6.55899	6.42747	6.91643	6.45801
P31	7.1567	7.09024	7.00122	6.75338	7.06317	6.81877	6.85724	7.00792	6.42747
P32	6.53363	6.21368	6.84329	6.69009	6.13595	6.78101	6.58031	6.79663	6.74147
P33	6.32385	6.1701	5.82103	6.13595	6.29499	6.91059	6.21368	6.34223	6.1701
P34	6.51214	7.70619	6.28136	6.55278	6.80798	7.06317	6.46139	7.00122	6.43281
P35	6.55899	7.40107	6.98702	6.91643	6.50339	6.71998	7.20404	6.37688	6.84329
P36	6.9594	6.8063	7.13107	6.83736	6.8268	6.69827	6.60323	6.3302	6.42084
P37	7.13107	7.13107	7.1685	7.07106	7.40107	6.67075	7.03989	6.44367	7.11573
P38	8.41314	6.89356	8.81357	8.81357	8.41314	7.09604	8.41314	5.85248	8.81357
P39	7.11573	7.31048	7.54509	7.28421	6.9436	6.43281	7.24603	6.47725	7.37147
P40	6.5917	6.85724	7.18645	6.7224	6.01145	6.8296	6.52837	6.90167	6.21368
P41	6.34223	6.80182	6.88775	6.66555	6.41421	6.9436	6.60635	6.70246	6.39202
P42	6.1701	7.80462	7.03989	6.46139	5.82103	6.62937	6.65316	7.34836	6.68479
P43	6.46139	6.81142	7.68941	6.51812	6.43281	6.34223	6.47725	7.70619	6.64398
P44	6.52436	6.8782	7.14034	6.60323	6.55899	7.149	6.56796	6.41421	6.43987
P45	6.84329	6.75593	7.44488	6.73127	6.8296	6.71432	6.62937	7.68941	6.19137
P46	6.53892	7.25911	6.79917	6.63817	6.57537	7.11573	6.00202	6.74147	6.32385
P47	7.44488	7.0824	7.07727	6.78979	7.31048	6.7614	7.22392	6.9594	6.63817
P48	6.85182	7.52095	6.78979	6.94932	6.9726	7.00122	6.8782	6.7659	6.79917
P49	6.78101	7.11573	6.45801	6.74497	6.78101	6.84329	6.75338	6.55278	6.86384
P50	6.89356	6.65668	6.71432	6.88775	6.96512	7.20404	7.05139	6.64948	7.05139
P51	7.20404	7.03989	7.40107	6.80182	6.75338	6.47725	7.1567	8.00651	7.24603
P52	6.43987	6.8268	6.93774	6.5917	6.42747	6.53892	6.32385	6.93774	6.69009
P53	6.7614	6.63817	7.00792	6.85182	6.20611	6.80798	6.9436	7.31992	6.92304
P54	6.73127	6.84329	6.51812	6.67924	6.46976	6.46139	6.80182	7.54509	6.46976
P55	6.74497	7.05139	6.7362	6.70246	6.74497	6.52436	6.72564	7.13107	6.3302
P56	6.67075	6.2274	7.06317	6.62022	6.47725	6.65668	6.74497	6.85724	6.65316
P57	6.61363	6.79663	7.07106	6.7659	6.1701	6.42084	6.93115	7.44488	6.73127
P58	7.03989	6.69827	6.51214	6.89356	7.07727	6.54293	7.02491	6.62937	6.9805
P59	6.47725	6.5981	6.92304	6.37688	6.28136	7.40107	6.50339	7.1685	6.55278
P60	6.65668	6.7659	7.46501	6.46976	6.85724	6.28136	6.7224	6.62022	6.7224
P61	6.44367	6.23764	6.70883	6.45801	6.07889	6.92304	6.3302	7.46501	6.57267
P62	6.9726	6.93774	6.7614	7.22392	7.1685	6.64398	7.14034	6.5981	7.5837
P63	6.2458	6.51214	7.05139	6.07889	6.34223	7.10573	6.37688	7.14034	6.53363
P64	6.58031	7.00122	7.05735	6.53892	6.54858	6.65316	6.62022	7.10573	6.61363
P65	6.81142	7.1567	6.5981	7.06317	6.89674	6.88775	6.9594	6.56796	6.9726
P66	6.2274	7.1685	6.91643	5.88606	6.21368	6.96512	5.93911	7.07106	5.85248
P67	6.60635	6.71432	7.02491	6.48675	6.73127	6.81142	6.51812	6.63817	6.37688
P68	6.38442	6.43987	6.81877	6.3302	6.52436	7.0824	6.39202	6.79917	6.53892
P69	7.14034	7.02491	7.28421	6.87153	6.7362	6.83736	6.90167	6.8063	6.72564
P70	6.57537	7.05735	7.34836	6.01145	6.10986	6.67924	6.29499	6.67924	6.00202
P71	6.56796	6.78979	6.52436	6.47725	6.30493	7.02491	6.93774	6.60323	6.60323
P72	6.80182	6.61363	6.58826	6.70883	6.70883	6.43987	6.70883	6.69009	6.7362
P73	6.78979	6.72564	6.80798	6.78101	6.61363	6.07889	7.149	7.40107	7.02491
P74	6.49566	6.77438	6.67075	6.69827	6.2458	6.70246	6.66082	7.03448	6.62937
P75	6.86384	6.79917	6.50339	7.0824	6.91059	6.80182	7.10573	6.87153	7.1685
P76	7.05735	6.52436	6.86384	6.8268	6.9594	7.00792	6.84329	6.39202	6.67075
P77	7.03448	6.67924	6.8268	7.05735	6.81142	6.2544	7.0824	7.33237	7.09604
P78	6.91059	6.14743	6.73127	6.41421	6.87153	6.79917	6.58826	6.96512	6.01145
P79	7.00792	6.38442	6.60323	6.71998	6.86384	6.39202	6.77438	6.69827	6.81877
P80	6.93774	6.45801	6.93115	6.9726	6.88775	6.1701	7.07727	6.7362	6.91059
P81	6.85724	6.69009	6.30493	6.98702	7.05139	6.73127	6.96512	6.43987	7.149
P82	6.55278	6.58031	6.89356	6.39202	6.32385	6.56796	6.57537	7.41032	6.51214
P83	6.9436	6.9436	6.74497	6.74147	6.91643	6.52837	6.79917	6.7614	6.60635
P84	6.51812	6.50339	7.37147	6.5981	6.66082	6.69009	6.67075	6.46139	6.79663
P85	6.83736	6.73127	6.43281	6.8296	7.03448	6.8268	6.81877	6.38442	6.8296
P86	6.3302	6.80798	6.47725	6.57267	6.57267	6.7362	6.53363	7.18645	6.47725
P87	6.79917	6.52837	7.09024	6.67075	6.55278	6.62022	7.00122	6.66082	6.56796
P88	6.66555	7.03448	6.56796	6.54858	6.65316	7.07106	6.63817	6.32385	6.7659
P89	6.72564	6.66555	6.21368	6.54293	6.71998	6.63817	6.70246	7.5837	6.78979
P90	6.57267	6.51812	6.69827	6.64948	6.53363	6.41421	6.65668	7.05139	6.70883
P91	7.18645	6.9805	6.89674	7.34836	7.31992	6.8063	7.54509	6.64398	7.33237
P92	7.33237	7.06317	7.03448	7.20404	7.28421	6.37688	7.37147	6.9726	6.98702
P93	7.46501	7.34836	6.8063	7.62809	7.49829	6.32385	7.49829	6.61363	7.44488
P94	6.30493	6.49566	6.53363	6.55899	6.54293	6.87153	6.64948	6.51214	6.85724
P95	7.25911	6.42084	6.8296	7.18645	7.13107	6.58826	7.12445	6.7224	7.07106
P96	6.54858	6.54293	6.96512	6.79917	6.37688	6.38442	6.91643	8.20023	7.05735
P97	7.31992	6.19137	7.33237	7.09024	7.18645	6.7659	7.31048	7.52095	6.75338
P98	7.12445	6.53363	6.9594	7.149	7.34836	6.48675	7.13107	7.12445	7.31048
P99	6.69009	5.85248	6.9726	6.28136	6.38442	6.91643	6.73127	6.42084	6.8063
P100	6.70246	7.24603	6.19137	6.81142	6.85182	6.58031	6.81142	7.149	7.28421
P101	7.09024	6.2544	6.85724	6.93774	6.8782	6.53363	7.18645	6.06145	6.89674
P102	6.28136	6.34223	6.57267	6.06145	6.63817	7.12445	6.41421	6.50339	6.48675
P103	6.65316	6.43281	6.9805	6.19137	6.3302	7.52095	6.69827	6.92304	6.5981
P104	6.8782	6.66082	6.53892	6.89674	6.93774	6.45801	6.69009	6.74497	6.75593
P105	6.7224	6.46976	6.43987	6.92304	6.77438	7.03448	6.8063	6.54858	6.8782
P106	7.06317	6.91059	6.54293	7.11573	7.1567	7.05139	7.05735	6.2274	7.46501
P107	6.80798	6.53892	7.70619	6.61363	7.11573	6.20611	7.1685	6.81142	7.0824
P108	7.24603	7.00792	6.7224	7.10573	7.00122	6.30493	7.34836	8.41314	6.90167
P109	7.37147	6.88775	6.85182	7.41032	7.44488	6.50339	7.31992	6.60635	7.68941
P110	6.75338	6.64398	7.12445	6.9594	6.80182	6.75593	6.89674	6.67075	7.06317
P111	6.42084	7.07727	6.34223	6.52436	6.65668	7.18645	6.55899	6.80182	6.77438
P112	6.52837	5.93911	6.71998	6.58826	6.71432	7.28421	6.78979	6.49566	6.9436
P113	6.50339	6.56796	7.20404	6.57537	6.53892	6.57537	7.09024	6.43281	7.07727
P114	6.98702	6.62937	6.83736	6.90167	6.83736	6.46976	6.94932	6.94932	7.00122
P115	7.07106	6.70883	6.9436	6.91059	6.93115	6.66555	7.00792	6.58031	6.93774
P116	7.10573	6.62022	6.44367	7.1567	7.22392	6.60323	6.83736	6.13595	7.25911
P117	7.0824	6.93115	6.75338	7.03448	7.25911	6.77438	6.98702	6.2544	7.40107
P118	6.92304	6.29499	6.55278	6.66082	6.98702	6.61363	6.71998	6.58826	7.34836
P119	6.67924	6.81877	6.62022	6.44367	6.69827	6.66082	6.38442	6.75338	6.94932
P120	6.45801	6.41421	6.8782	6.21368	6.70246	7.14034	6.42084	6.53363	6.52837
P121	7.00122	6.86384	6.90167	7.05139	6.92304	6.7224	7.06317	6.2458	6.96512
P122	6.7659	6.3302	6.66555	6.29499	6.5981	6.51812	6.66555	6.19137	6.58826
P123	7.28421	6.83736	7.25911	7.46501	7.0824	6.3302	7.44488	7.62809	7.20404
P124	6.01145	6.55278	6.87153	6.1701	6.00202	6.78979	6.28136	6.89356	6.28136
P125	7.05139	6.65316	7.0824	7.14034	6.89356	6.5981	6.88775	6.57537	6.93115
P126	6.68479	6.96512	6.37688	7.31048	6.79917	6.75338	6.9726	6.84329	7.12445
P127	6.8296	7.07106	6.01145	6.84329	7.09024	7.07727	6.48675	6.57267	6.64948
P128	6.77438	6.70246	6.69009	6.81877	6.43987	6.60635	6.85182	7.24603	6.52436
P129	7.07727	7.20404	6.77438	7.37147	7.37147	6.42747	7.25911	6.9436	7.41032
P130	7.1685	6.85182	6.91059	7.44488	7.41032	6.14743	7.52095	6.89674	7.1567
P131	7.5837	6.92304	7.22392	7.40107	7.52095	6.29499	7.41032	6.29499	7.80462
M1	7.93874	6.47725	7.8551	8.20023	7.5837	5.67329	7.75104	8.81357	7.62809
M2	7.02491	6.87153	6.52837	7.31992	7.149	6.0917	7.03448	6.8268	7.09024
M3	7.52095	6.60323	6.79663	7.25911	7.24603	6.2274	7.5837	6.71432	7.31992
M4	7.40107	6.07889	6.72564	7.13107	7.46501	6.00202	7.28421	6.72564	6.85182
M5	7.41032	6.98702	7.41032	7.03989	7.20404	6.01145	6.9805	7.75104	6.5917
M6	7.8551	6.78101	8.41314	7.93874	8.00651	6.06145	7.93874	6.07889	7.93874
M7	8.20023	6.68479	8.20023	8.41314	7.8551	5.88606	8.20023	5.67329	7.75104
M8	7.75104	7.10573	7.09604	7.49829	7.62809	6.23764	7.40107	5.93911	7.49829
M9	7.62809	7.14034	7.5837	7.8551	8.20023	6.74147	7.80462	5.82103	7.52095
M10	7.49829	8.00651	7.31992	7.5837	7.54509	6.21368	7.8551	7.28421	7.8551
M11	7.149	6.7362	6.80182	7.12445	7.00792	6.13595	6.8268	7.03989	7.03989
M12	7.54509	7.49829	7.75104	7.68941	7.68941	5.85248	7.68941	7.11573	7.18645
M13	7.70619	7.54509	7.31048	7.52095	7.75104	5.93911	7.62809	7.22392	7.70619
M14	7.68941	7.18645	7.62809	7.54509	7.80462	6.44367	7.70619	6.01145	8.20023
M15	7.31048	7.37147	7.10573	7.80462	6.9805	5.79138	7.33237	6.78979	7.54509
M16	7.80462	6.91643	7.80462	7.75104	7.70619	6.2458	7.46501	5.79138	6.87153
M17	6.7362	8.41314	7.52095	6.7614	6.81877	5.82103	6.8296	5.73144	6.55899
M18	8.81357	7.5837	7.93874	8.00651	8.81357	6.10986	8.00651	5.88606	8.41314
M19	8.00651	6.54858	8.00651	7.70619	7.93874	5.73144	8.81357	6.51812	8.00651
N1	6.14743	7.68941	6.54858	6.50339	6.2544	6.8782	6.61363	6.98702	6.50339
N2	6.46976	6.42747	6.65316	6.42747	6.49566	6.93115	6.52436	6.45801	6.06145
N3	6.43281	7.41032	5.73144	6.2458	6.42084	7.68941	5.85248	6.78101	6.2458
N4	5.85248	8.20023	6.75593	6.2544	6.06145	7.1567	6.19137	6.93115	6.2274
N5	6.64398	6.20611	5.67329	6.49566	6.62022	8.41314	6.53892	6.23764	6.49566
N6	6.60323	7.8551	6.00202	6.7362	6.7614	6.85182	6.43281	7.09024	6.88775
N7	6.87153	6.75338	6.57537	6.85724	7.02491	6.9594	7.07106	6.10986	7.00792
N8	6.37688	7.09604	6.39202	6.38442	6.5917	7.70619	6.2458	6.66555	6.54293
N9	6.74147	6.5917	6.10986	7.02491	6.8063	7.31048	6.89356	6.20611	6.9594
N10	6.94932	6.74147	6.23764	7.00792	7.14034	7.54509	6.74147	6.1701	6.91643
N11	6.9805	6.55899	6.62937	7.09604	7.05735	7.49829	6.68479	6.28136	7.13107
N12	6.89674	6.71998	6.41421	7.07727	7.09604	7.46501	6.92304	6.0917	7.22392
N13	6.54293	7.62809	6.3302	6.86384	6.60323	6.9726	6.75593	6.8782	7.10573
N14	6.2544	6.60635	5.85248	6.43281	6.52837	8.81357	6.43987	6.21368	6.66082
N15	7.22392	6.9726	6.64948	7.24603	7.33237	6.72564	7.11573	6.46976	7.03448
N16	6.62022	7.44488	6.2458	6.79663	6.67075	7.62809	6.5981	6.48675	6.66555
N17	5.67329	6.9594	5.93911	5.85248	5.79138	7.5837	5.79138	6.5917	6.30493
N18	6.75593	6.7614	6.2544	6.8782	6.79663	6.89674	6.5917	6.65316	6.38442
N19	6.19137	7.31992	5.88606	6.51214	6.58031	7.1685	6.2544	6.54293	6.69827
N20	6.69827	7.75104	6.0917	6.96512	6.75593	7.05735	6.87153	6.71998	6.71432
N21	5.79138	6.57267	6.78101	5.82103	5.85248	6.90167	6.13595	6.86384	6.2544
N22	6.20611	8.81357	6.61363	6.30493	6.39202	7.41032	6.01145	7.20404	6.29499
N23	6.00202	7.22392	6.20611	6.20611	6.48675	7.75104	6.30493	6.53892	6.44367
N24	6.21368	6.00202	6.13595	6.23764	6.67924	7.80462	5.82103	6.14743	6.41421
N25	5.88606	6.64948	6.64398	5.79138	5.88606	7.22392	5.88606	6.52837	6.0917
N26	5.93911	7.46501	6.06145	6.60635	6.60635	7.8551	6.20611	6.88775	6.58031
N27	6.10986	6.06145	6.58031	6.43987	6.2274	8.20023	6.0917	6.55899	6.54858
N28	6.0917	6.10986	6.63817	6.2274	6.66555	7.37147	6.2274	6.30493	5.93911
N29	6.06145	7.93874	6.81142	6.00202	6.23764	7.33237	6.06145	7.0824	6.14743

## Sheet:  GSE21034-HOTPAM9
Supporting data Table 4: GSE21034 HOTPAM9
gene	M1	M10	M11	M12	M13	M14	M15	M16	M17	M18	M19	M2	M3	M4	M5	M6	M7	M8	M9	P1	P10	P100	P101	P102	P103	P104	P105	P106	P107	P108	P109	P11	P110	P111	P112	P113	P114	P115	P116	P117	P118	P119	P12	P120	P121	P122	P123	P124	P125
AURKA	8.12329	7.613	7.10615	8.02263	7.60445	7.90829	7.40527	8.07401	7.8066	8.2001	8.26151	6.83078	7.10123	7.03206	7.69922	8.64928	8.45184	7.39528	7.86393	6.77036	7.07244	6.48696	7.1639	6.87375	7.2858	6.84163	6.74138	6.84561	7.98218	7.02774	7.15899	6.78672	7.42351	6.63994	7.02485	7.504	7.14384	7.24955	6.74623	7.06064	6.8551	6.92735	6.04071	7.18343	7.20745	6.97153	7.55812	7.17733	7.38111
BUB1	8.45184	7.86393	7.42351	7.96685	7.8066	7.82903	8.07401	8.02263	7.06826	8.26151	7.98218	7.613	7.55812	7.43006	7.34196	8.2001	8.64928	7.7854	8.12329	6.62068	6.39941	7.11754	7.24303	6.3286	6.48696	7.20251	7.22879	7.41502	6.92055	7.40527	7.69922	6.71786	7.26542	6.82717	6.89161	6.87868	7.20745	7.21597	7.4594	7.33668	6.9669	6.74623	6.3828	6.51318	7.35262	6.59382	7.75442	6.46484	7.43935
CIT	7.86393	7.82903	7.31244	7.96685	8.02263	8.07401	7.2858	7.98218	7.12596	9.03665	8.2001	7.45144	7.54468	7.75442	7.504	8.26151	8.12329	7.90829	8.45184	6.81395	6.76282	7.15899	7.18343	6.94438	6.62755	7.24303	7.08008	7.4594	7.41502	7.30581	7.73278	6.93577	7.10615	6.96263	7.01771	6.84163	7.14384	7.23673	7.52444	7.55812	7.29209	7.0022	6.48696	7.00644	7.22879	6.90306	7.38111	6.26557	7.19838
HOXB13	9.03665	7.82903	7.35262	8.2001	7.35824	6.12225	7.02774	7.90829	7.86393	6.76282	8.12329	7.38111	7.13402	7.55812	7.58079	7.18343	7.11247	6.93577	5.89694	6.79716	6.98425	7.45144	6.39941	7.43006	7.52444	7.0377	7.1639	6.68212	6.50223	7.03206	7.27861	7.24955	6.95519	7.26542	7.21597	7.47097	7.19838	6.95924	6.73054	6.77036	6.71786	7.42351	7.64145	7.23673	6.28235	7.73278	6.81395	7.48785	7.1367
HSPB8	5.84022	6.51318	6.42479	6.12225	6.20522	6.74623	6.04071	6.54553	6.07787	6.39941	5.89694	6.3828	6.52592	6.26557	6.28235	6.3286	6.15412	6.5353	7.04818	7.29209	7.2858	6.88362	6.83575	7.42351	7.8066	6.75926	7.33668	7.35262	6.50223	6.60351	6.80583	6.8551	7.06312	7.48785	7.58079	6.87868	6.77036	6.97153	6.90857	7.08008	6.92055	6.9669	7.24303	7.43935	7.02774	6.82031	6.62755	7.09487	6.90306
MKI67	8.2001	7.7854	7.45144	7.82903	7.98218	7.96685	7.60445	8.07401	7.04311	9.03665	8.26151	7.32777	7.8066	7.68984	7.69922	8.12329	8.45184	8.02263	7.90829	6.72423	6.71062	7.00644	7.38979	6.58122	6.95924	7.18343	7.02774	7.36358	7.11247	7.54468	7.66283	7.01253	7.06064	6.71786	6.83078	6.80583	7.29209	7.37075	7.40527	7.38111	7.22879	6.98425	6.35444	6.75926	7.30581	7.07244	7.58079	6.28235	7.35262
NCAPG	8.02263	8.12329	7.13402	7.96685	7.90829	7.98218	7.62516	7.75442	7.1367	8.26151	9.03665	7.33668	7.86393	7.58079	7.2858	8.2001	8.45184	7.68984	8.07401	6.63994	6.43545	7.11754	7.48785	6.71062	7.0022	6.99432	7.11081	7.35824	7.47097	7.64145	7.613	6.46484	7.20251	6.86074	7.09487	7.38979	7.25626	7.31244	7.14384	7.29209	7.02485	6.68212	6.35444	6.71786	7.36358	6.97153	7.73278	6.58122	7.19244
NEK2	6.77772	8.26151	7.04311	7.7854	7.82903	7.48785	7.66283	7.22172	8.64928	7.86393	6.85107	7.17733	6.90857	6.35444	7.29209	7.08687	6.98936	7.40527	7.43935	6.69011	6.87868	7.54468	6.55352	6.63994	6.73054	6.9669	6.77036	7.21597	6.84163	7.31244	7.19244	6.74623	6.94981	7.37637	6.20522	6.86882	6.93577	7.01253	6.92735	7.23673	6.59382	7.12596	7.25626	6.71062	7.16989	6.62755	7.14384	6.8551	6.95924
NUF2	7.90829	8.12329	7.34196	7.48785	7.98218	8.45184	7.82903	7.17733	6.86074	8.64928	8.26151	7.38979	7.613	7.15899	6.89672	8.2001	8.02263	7.7854	7.8066	6.35444	6.63994	7.58079	7.20251	6.78672	6.90306	7.06312	7.18343	7.75442	7.38111	7.20745	7.96685	6.96263	7.36358	7.08008	7.24955	7.37637	7.30581	7.24303	7.55812	7.68984	7.64145	7.25626	5.89694	6.83078	7.27162	6.89161	7.504	6.58122	7.23673
TRPM8	9.03665	7.58079	7.34196	7.41502	7.52444	6.28235	7.09487	6.04071	5.89694	6.15412	6.82031	7.13402	7.01771	7.03206	8.02263	6.35444	5.84022	6.20522	6.07787	7.01253	7.66283	7.45144	6.3286	6.80583	7.22879	7.05177	6.85107	6.52592	7.11754	8.64928	6.91296	7.08008	6.97641	7.10615	6.79716	6.73054	7.25626	6.88362	6.42479	6.55352	6.89161	7.06064	7.2858	6.83575	6.54553	6.48696	7.90829	7.19838	6.87868
[truncated: 101 more columns]

## Sheet: t-test TCC-Violin Plot
Supporting data Table 5: t-test. Metastatic vs primary Moffitt TCC Data Set
gene	pvalue	log2(foldchange)
MKI67	2.62e-14	0.532957
NEK2	1.46e-12	0.747083
AURKA	6.91e-14	0.472921
BUB1	6.58e-13	0.697284
CIT	5.39e-12	0.444317
HSPB8	7.4e-11	-0.823225
NCAPG	2.25e-09	0.423972
NUF2	1.11e-11	0.644228
TRPM8	1.11e-11	0.644228

## Sheet: t-test GSE20134-Violin Plot
Supporting data Table 6 : t-test metastatic vs primary (GSE21034)
gene	pvalue	log2(foldchange)
MKI67	1.9721e-08	0.174207
NEK2	0.00771354	0.0793394
AURKA	2.02421e-05	0.133334
BUB1	5.54604e-09	0.171918
CIT	3.90309e-08	0.176008
HSPB8	1.72825e-10	-0.156458
NCAPG	2.28656e-07	0.165053
NUF2	8.70785e-06	0.142711
TRPM8	8.70785e-06	0.142711
Table2: t-test metastatic vs normal (GSE21034)
gene	pvalue	log2(foldchange)
MKI67	1.91369e-12	0.257131
NEK2	0.82852	0.00793548
AURKA	9.57524e-10	0.237066
BUB1	4.52211e-11	0.217604
CIT	9.38385e-10	0.210577
HSPB8	6.4685e-17	-0.288856
NCAPG	6.31782e-11	0.242673
NUF2	2.68863e-07	0.180466
TRPM8	2.68863e-07	0.180466
Table3: t-test primary vs normal (GSE21034)
gene	pvalue	log2(foldchange)
MKI67	5.8523e-05	0.0829237
NEK2	0.0115287	-0.0714039
AURKA	6.39513e-08	0.103732
BUB1	0.0168812	0.0456857
CIT	0.0543405	0.034569
HSPB8	2.22501e-08	-0.132398
NCAPG	6.50492e-05	0.0776198
NUF2	0.0266938	0.0377548
TRPM8	0.0266938	0.0377548

## Sheet: GSE6919-Exp
Supporting data table 7: GSE6919
sample	MKI67	NEK2	AURKA	BUB1	CIT	HSPB8	NCAPG	NUF2	HOXB13		Legend
MSM152856	66.85	55.1	214.5	60.9	46.6	NA	NA	NA	1021.3			MSM	Metastatic
MSM152857	68.85	9	155.1	21.7	32.3	NA	NA	NA	328.2			NSM	Normal
MSM152858	74.4	42	185	13.5	11.1	NA	NA	NA	826.6			PSM	Primary
MSM152859	113.55	74.7	296.3	17.8	169.6	NA	NA	NA	347.5
MSM152860	54.7	27.2	148.55	36.9	56.6	NA	NA	NA	1195.2
MSM152861	85.85	66.9	137.55	52.7	67.9	NA	NA	NA	994.2
MSM152862	52.85	30	130.15	59.6	24	NA	NA	NA	1262.8
MSM152863	60.35	25.1	70.6	15.8	39.3	NA	NA	NA	328.7		GSE6919:	Original Source of Data
MSM152864	71.25	14	159.6	63.5	49.4	NA	NA	NA	772.4		Chandran UR et al., "Gene expression profiles of prostate cancer reveal involvement of multiple molecular pathways in the metastatic process.", BMC Cancer, 2007 Apr 12;7:64
MSM152865	36	5.6	253.7	42.7	47.3	NA	NA	NA	934		Chandran UR et al., "Differences in gene expression in prostate cancer, normal appearing prostate tissue adjacent to cancer and prostate tissue from cancer free organ donors.", BMC Cancer, 2005 May 13;5:45
MSM152866	76.4	41.7	381.4	73.1	81.4	NA	NA	NA	971.4		Yu YP et al., "Gene expression alterations in prostate cancer predicting tumor aggression and preceding development of malignancy.", J Clin Oncol, 2004 Jul 15;22(14):2790-9
MSM152867	44	30.4	123.6	43.3	47.9	NA	NA	NA	748.5
MSM152868	15.45	21	126.1	3	49.5	NA	NA	NA	835.6
MSM152869	42.85	34.2	98.85	4.8	4.7	NA	NA	NA	1066.4
MSM152870	60.95	53.2	116.55	21.9	27.1	NA	NA	NA	1702.5
MSM152871	49.5	26.8	125.25	14.5	19.5	NA	NA	NA	1028.2
MSM152872	70.45	29.8	211.6	10.3	20.9	NA	NA	NA	882.7
MSM152873	32.8	88.6	137.05	59	57.7	NA	NA	NA	657.7
MSM152874	82.5	3	261.55	84.1	22.7	NA	NA	NA	775.1
MSM152875	65.55	74.9	129.05	13.1	122.1	NA	NA	NA	717.9
MSM152876	76.35	22.2	187.4	56	79.8	NA	NA	NA	540.8
MSM152877	113.45	42.3	277.9	62.6	74.8	NA	NA	NA	786.9
MSM152878	116.7	53.9	188.75	68.1	59.9	NA	NA	NA	689.2
MSM152879	58.85	15.6	276.55	55	76.1	NA	NA	NA	871.5
MSM152880	81.8	40.3	299.45	32.2	59.9	NA	NA	NA	1024.7
MSM152881	NA	NA	NA	NA	NA	284.5	NA	208.5	NA
MSM152882	NA	NA	NA	NA	NA	649.9	NA	123.2	NA
MSM152883	NA	NA	NA	NA	NA	110.6	NA	131.15	NA
MSM152884	NA	NA	NA	NA	NA	359.3	NA	154.35	NA
MSM152885	NA	NA	NA	NA	NA	285.3	NA	71.9	NA
MSM152886	NA	NA	NA	NA	NA	263.9	NA	68.75	NA
MSM152887	NA	NA	NA	NA	NA	177.9	NA	75.95	NA
MSM152888	NA	NA	NA	NA	NA	489.4	NA	103	NA
MSM152889	NA	NA	NA	NA	NA	151.3	NA	167.9	NA
MSM152890	NA	NA	NA	NA	NA	129.2	NA	128.35	NA
MSM152891	NA	NA	NA	NA	NA	140.5	NA	237.6	NA
MSM152892	NA	NA	NA	NA	NA	250.1	NA	134.6	NA
MSM152893	NA	NA	NA	NA	NA	151	NA	63.1	NA
MSM152894	NA	NA	NA	NA	NA	337.3	NA	70.8	NA
MSM152895	NA	NA	NA	NA	NA	449.2	NA	79.35	NA
MSM152896	NA	NA	NA	NA	NA	272.8	NA	115.35	NA
MSM152897	NA	NA	NA	NA	NA	188.4	NA	165.45	NA
MSM152898	NA	NA	NA	NA	NA	155.3	NA	186.7	NA
MSM152899	NA	NA	NA	NA	NA	287.6	NA	278.7	NA
MSM152900	NA	NA	NA	NA	NA	215.5	NA	75.7	NA
MSM152901	NA	NA	NA	NA	NA	240.4	NA	177.5	NA
MSM152902	NA	NA	NA	NA	NA	277	NA	182.55	NA
MSM152903	NA	NA	NA	NA	NA	130.4	NA	139.15	NA
MSM152904	NA	NA	NA	NA	NA	80.7	NA	239.35	NA
MSM152905	NA	NA	NA	NA	NA	320.5	NA	152.6	NA
MSM152906	NA	NA	NA	NA	NA	NA	151.3	702.95	NA
MSM152907	NA	NA	NA	NA	NA	NA	65.3	526.6	NA
MSM152908	NA	NA	NA	NA	NA	NA	100.8	602.35	NA
MSM152909	NA	NA	NA	NA	NA	NA	201.4	382	NA
MSM152910	NA	NA	NA	NA	NA	NA	97.4	571.45	NA
MSM152911	NA	NA	NA	NA	NA	NA	257.4	546.2	NA
MSM152912	NA	NA	NA	NA	NA	NA	199.7	479.15	NA
MSM152913	NA	NA	NA	NA	NA	NA	125.7	435.25	NA
MSM152914	NA	NA	NA	NA	NA	NA	54.9	853.6	NA
MSM152915	NA	NA	NA	NA	NA	NA	98.4	675.75	NA
MSM152916	NA	NA	NA	NA	NA	NA	216.9	728.75	NA
MSM152917	NA	NA	NA	NA	NA	NA	174.7	670.55	NA
MSM152918	NA	NA	NA	NA	NA	NA	44.9	417.25	NA
MSM152919	NA	NA	NA	NA	NA	NA	39.2	423.45	NA
MSM152920	NA	NA	NA	NA	NA	NA	148.1	452.8	NA
MSM152921	NA	NA	NA	NA	NA	NA	194	495.7	NA
MSM152922	NA	NA	NA	NA	NA	NA	31	496.8	NA
MSM152923	NA	NA	NA	NA	NA	NA	125.8	549.85	NA
MSM152924	NA	NA	NA	NA	NA	NA	108.9	568.7	NA
MSM152925	NA	NA	NA	NA	NA	NA	58	492.7	NA
MSM152926	NA	NA	NA	NA	NA	NA	106.8	689.15	NA
MSM152927	NA	NA	NA	NA	NA	NA	52.1	724.75	NA
MSM152928	NA	NA	NA	NA	NA	NA	137.1	718.15	NA
MSM152929	NA	NA	NA	NA	NA	NA	119.5	845.5	NA
MSM152930	NA	NA	NA	NA	NA	NA	102.5	558.2	NA
NSM152804	9.8	15.7	30.8	8.9	3.4	NA	NA	NA	1224.9
NSM152805	22.9	0.9	30.8	3.3	3.9	NA	NA	NA	77.7
NSM152806	15.9	27.1	19.9	26.4	36.7	NA	NA	NA	190
NSM152807	22.35	12.4	44	10.8	8.7	NA	NA	NA	1145.4
NSM152808	35.1	37.9	26.8	19	7	NA	NA	NA	79.2
NSM152809	41.45	21.7	27.25	26.4	21.7	NA	NA	NA	1320.7
NSM152810	108.65	141.6	110.8	8.1	20.2	NA	NA	NA	233
NSM152811	17.05	16.1	56.45	3	27.2	NA	NA	NA	124.3
NSM152812	15.15	35.1	20.15	3.7	24.4	NA	NA	NA	2027
NSM152813	9.25	20	50.3	10.9	20	NA	NA	NA	1118.8
NSM152814	6.95	18.4	25.85	6.1	13.2	NA	NA	NA	1055.2
NSM152815	42.2	2.4	52.6	3.4	41.6	NA	NA	NA	1325.4
NSM152816	23.95	40.2	32.2	11.8	5.7	NA	NA	NA	573.6
NSM152817	24.55	16.4	39.75	4.8	39.4	NA	NA	NA	65
NSM152818	21.2	24.5	35.5	2.7	18.6	NA	NA	NA	24
NSM152819	17.15	25.7	42	1.1	9.7	NA	NA	NA	605.1
NSM152820	26.35	54.5	18	14.3	41	NA	NA	NA	664.6
NSM152821	64.95	10.9	65.25	34	13.9	NA	NA	NA	1141.8
NSM152822	NA	NA	NA	NA	NA	915	NA	70.4	NA
NSM152823	NA	NA	NA	NA	NA	3291.2	NA	9.95	NA
NSM152824	NA	NA	NA	NA	NA	3466.3	NA	16	NA
NSM152825	NA	NA	NA	NA	NA	1076.4	NA	17.35	NA
NSM152826	NA	NA	NA	NA	NA	1445.1	NA	42.2	NA
NSM152827	NA	NA	NA	NA	NA	7194.2	NA	43	NA
NSM152828	NA	NA	NA	NA	NA	687.3	NA	118.35	NA
NSM152829	NA	NA	NA	NA	NA	2039.2	NA	68.8	NA
NSM152830	NA	NA	NA	NA	NA	1836.6	NA	41.35	NA
NSM152831	NA	NA	NA	NA	NA	1075.4	NA	30.2	NA
NSM152832	NA	NA	NA	NA	NA	1721.1	NA	78.55	NA
NSM152833	NA	NA	NA	NA	NA	1210.8	NA	42.3	NA
NSM152834	NA	NA	NA	NA	NA	1508.7	NA	49.55	NA
NSM152835	NA	NA	NA	NA	NA	8068.6	NA	53.2	NA
NSM152836	NA	NA	NA	NA	NA	6353.2	NA	71.4	NA
NSM152837	NA	NA	NA	NA	NA	2778.6	NA	42.75	NA
NSM152838	NA	NA	NA	NA	NA	1799.1	NA	36.4	NA
NSM152839	NA	NA	NA	NA	NA	NA	226.8	390.5	NA
NSM152840	NA	NA	NA	NA	NA	NA	35.9	191.55	NA
NSM152841	NA	NA	NA	NA	NA	NA	147.4	351.8	NA
NSM152842	NA	NA	NA	NA	NA	NA	216.8	324.3	NA
NSM152843	NA	NA	NA	NA	NA	NA	47.2	286	NA
NSM152844	NA	NA	NA	NA	NA	NA	302.8	394.1	NA
NSM152845	NA	NA	NA	NA	NA	NA	234.9	564.95	NA
NSM152846	NA	NA	NA	NA	NA	NA	263.9	327.9	NA
NSM152847	NA	NA	NA	NA	NA	NA	122.5	266.8	NA
NSM152848	NA	NA	NA	NA	NA	NA	195.2	376.75	NA
NSM152849	NA	NA	NA	NA	NA	NA	24.8	221.7	NA
NSM152850	NA	NA	NA	NA	NA	NA	63.7	447.35	NA
NSM152851	NA	NA	NA	NA	NA	NA	92.2	333.2	NA
NSM152852	NA	NA	NA	NA	NA	NA	83.7	521.55	NA
NSM152853	NA	NA	NA	NA	NA	NA	93.7	382	NA
NSM152854	NA	NA	NA	NA	NA	NA	62.2	229.45	NA
NSM152855	NA	NA	NA	NA	NA	NA	119.9	326.15	NA
PSM152931	56.4	37	83.95	26.9	31.6	NA	NA	NA	1098.4
PSM152932	46.85	120	94.1	12.3	4.6	NA	NA	NA	1290.8
PSM152933	54.6	27.8	54.35	26.9	1.6	NA	NA	NA	718.9
PSM152934	30	39.9	90.05	23.4	18.4	NA	NA	NA	975.1
PSM152935	17	18.6	78.95	17.1	39.5	NA	NA	NA	887.1
PSM152936	56.65	45.2	69.1	34	12.1	NA	NA	NA	1956.3
PSM152937	66.65	40.4	70.55	14.3	6.1	NA	NA	NA	441.1
PSM152938	26.75	31.7	73.65	2.8	42.5	NA	NA	NA	623.8
PSM152939	51.15	36.4	45.85	11.2	19.3	NA	NA	NA	1223.6
PSM152940	131.3	43.6	40.2	4.8	11.5	NA	NA	NA	2373.9
PSM152941	60.05	19	120.05	24.7	61.9	NA	NA	NA	1257.2
PSM152942	18.15	29.8	119.65	46.2	6.3	NA	NA	NA	662.1
PSM152943	10.75	27.9	140.85	52.5	87.6	NA	NA	NA	1024.6
PSM152944	39.45	1.6	74.4	2.4	4.5	NA	NA	NA	449.5
PSM152945	49.1	34.5	94.65	69.9	63.1	NA	NA	NA	1127.6
PSM152946	38.95	27.1	65.35	24.8	10.3	NA	NA	NA	849.4
PSM152947	8.45	28.3	78.15	5.9	12.7	NA	NA	NA	2062
PSM152948	10.05	2.1	81.45	8.1	21	NA	NA	NA	1375.2
PSM152949	33.55	10.3	57.8	2.2	31.2	NA	NA	NA	589.8
PSM152950	41.3	4	106.5	23.1	15.9	NA	NA	NA	765.2
PSM152951	41.45	29.1	62.05	3.8	5.1	NA	NA	NA	987.7
PSM152952	34	24.7	102.05	7	18.6	NA	NA	NA	1434.7
PSM152953	56.65	75.6	49.3	20.9	5.3	NA	NA	NA	1842.7
PSM152954	36.15	54.5	95.15	2.7	3.8	NA	NA	NA	1566.7
PSM152955	12.15	53.6	60.25	24.8	36.4	NA	NA	NA	569
PSM152956	21.5	30.4	43.3	14.1	4.7	NA	NA	NA	1464.7
PSM152957	29.65	52.2	63.75	13.3	38.2	NA	NA	NA	1587.1
PSM152958	10.85	27.8	58.75	31.2	48	NA	NA	NA	1589.9
PSM152959	39.85	48.6	119.45	36.6	6.5	NA	NA	NA	1065.7
PSM152960	42.05	149.2	70.5	5.3	62.2	NA	NA	NA	1245
PSM152961	44.55	3.9	58.65	36.9	17.9	NA	NA	NA	1188.8
PSM152962	98.75	13.2	101.4	46.8	33.6	NA	NA	NA	894.2
PSM152963	54.6	40.8	31.1	9.3	7.3	NA	NA	NA	1629
PSM152964	63.65	43.4	110.25	4.4	70.6	NA	NA	NA	480.4
PSM152965	81	19.6	69.1	59.7	53.3	NA	NA	NA	925.4
PSM152966	17.65	6.6	35.8	6.5	3.7	NA	NA	NA	1070.3
PSM152967	36.05	38.6	87.3	26.8	22.2	NA	NA	NA	1125.9
PSM152968	46.05	11.6	73.45	9.6	2.5	NA	NA	NA	634
PSM152969	7.4	32.8	40.8	3.8	12.5	NA	NA	NA	1254.7
PSM152970	32.4	24.6	72.6	3.6	2.6	NA	NA	NA	2309.8
PSM152971	10.05	31.5	65.25	17.2	13.7	NA	NA	NA	966.8
PSM152972	24.05	45.6	74.65	30.3	20.9	NA	NA	NA	778.9
PSM152973	31.15	45.2	117.65	7.9	19.1	NA	NA	NA	684.1
PSM152974	48	30.5	64.45	4.2	7.6	NA	NA	NA	910.5
PSM152975	27.15	37.9	30.65	40.3	25.4	NA	NA	NA	929.4
PSM152976	44.05	22.3	80.45	30	34.7	NA	NA	NA	1181.9
PSM152977	34.15	46.8	70.45	8.7	29.5	NA	NA	NA	836.4
PSM152978	15.6	62.3	80.7	5	20.5	NA	NA	NA	1411.3
PSM152979	9.25	28.8	78.35	30.2	13.1	NA	NA	NA	561.7
PSM152980	21.45	95.9	115.5	5.4	22.6	NA	NA	NA	896.1
PSM152981	31.85	33.2	70.95	29.9	11.7	NA	NA	NA	600.9
PSM152982	40.45	47.5	64	27.6	4.1	NA	NA	NA	1258.8
PSM152983	36.9	16	104.2	6.3	16.8	NA	NA	NA	1769.4
PSM152984	45.45	48.2	86.95	6.7	5.6	NA	NA	NA	766.9
PSM152985	58.35	28.5	129.75	29.8	25.2	NA	NA	NA	1156.6
PSM152986	34.05	20.6	85.05	30.5	26	NA	NA	NA	1497.3
PSM152987	57.45	19.3	101.45	185.1	256.1	NA	NA	NA	1120
PSM152988	17.95	19.5	48.85	9.5	6	NA	NA	NA	934.6
PSM152989	62.85	5	140.55	19.8	57.5	NA	NA	NA	873.9
PSM152990	25.75	22.8	61.45	48	34.8	NA	NA	NA	503.9
PSM152991	11.25	22.3	24.55	61	16.6	NA	NA	NA	629.1
PSM152992	NA	NA	NA	NA	NA	691.5	NA	65.6	NA
PSM152993	NA	NA	NA	NA	NA	1282.7	NA	41.3	NA
PSM152994	NA	NA	NA	NA	NA	1679.2	NA	84.45	NA
PSM152995	NA	NA	NA	NA	NA	1367.1	NA	78.95	NA
PSM152996	NA	NA	NA	NA	NA	1270	NA	77.95	NA
PSM152997	NA	NA	NA	NA	NA	948	NA	41	NA
PSM152998	NA	NA	NA	NA	NA	1503.1	NA	61.7	NA
PSM152999	NA	NA	NA	NA	NA	523.6	NA	81.7	NA
PSM153000	NA	NA	NA	NA	NA	658.3	NA	49.7	NA
PSM153001	NA	NA	NA	NA	NA	1374.4	NA	98.25	NA
PSM153002	NA	NA	NA	NA	NA	478.8	NA	20.95	NA
PSM153003	NA	NA	NA	NA	NA	435.9	NA	33.7	NA
PSM153004	NA	NA	NA	NA	NA	154.5	NA	148.4	NA
PSM153005	NA	NA	NA	NA	NA	1250.4	NA	51.7	NA
PSM153006	NA	NA	NA	NA	NA	1086.9	NA	98.4	NA
PSM153007	NA	NA	NA	NA	NA	4389.1	NA	47.4	NA
PSM153008	NA	NA	NA	NA	NA	1561.5	NA	26.65	NA
PSM153009	NA	NA	NA	NA	NA	1363.8	NA	38.5	NA
PSM153010	NA	NA	NA	NA	NA	748.9	NA	107.85	NA
PSM153011	NA	NA	NA	NA	NA	867.1	NA	42.4	NA
PSM153012	NA	NA	NA	NA	NA	2032.6	NA	69.7	NA
PSM153013	NA	NA	NA	NA	NA	1601.8	NA	70.2	NA
PSM153014	NA	NA	NA	NA	NA	1302	NA	72.85	NA
PSM153015	NA	NA	NA	NA	NA	807.2	NA	45.55	NA
PSM153016	NA	NA	NA	NA	NA	1060.8	NA	123.45	NA
PSM153017	NA	NA	NA	NA	NA	582.5	NA	42.5	NA
PSM153018	NA	NA	NA	NA	NA	1788.7	NA	59.7	NA
PSM153019	NA	NA	NA	NA	NA	851.2	NA	24.75	NA
PSM153020	NA	NA	NA	NA	NA	526.3	NA	63.75	NA
PSM153021	NA	NA	NA	NA	NA	328.9	NA	89.75	NA
PSM153022	NA	NA	NA	NA	NA	565.4	NA	17.25	NA
PSM153023	NA	NA	NA	NA	NA	767	NA	39.2	NA
PSM153024	NA	NA	NA	NA	NA	283.3	NA	20.2	NA
PSM153025	NA	NA	NA	NA	NA	1784.7	NA	40.05	NA
PSM153026	NA	NA	NA	NA	NA	1639.9	NA	39.65	NA
PSM153027	NA	NA	NA	NA	NA	1354	NA	36.7	NA
PSM153028	NA	NA	NA	NA	NA	1879.1	NA	20.5	NA
PSM153029	NA	NA	NA	NA	NA	878.8	NA	57.75	NA
PSM153030	NA	NA	NA	NA	NA	1152.9	NA	112.95	NA
PSM153031	NA	NA	NA	NA	NA	2124.9	NA	44.8	NA
PSM153032	NA	NA	NA	NA	NA	598.3	NA	45.75	NA
PSM153033	NA	NA	NA	NA	NA	562	NA	75.6	NA
PSM153034	NA	NA	NA	NA	NA	1130.5	NA	32.95	NA
PSM153035	NA	NA	NA	NA	NA	589.4	NA	72.5	NA
PSM153036	NA	NA	NA	NA	NA	340.1	NA	65.25	NA
PSM153037	NA	NA	NA	NA	NA	1939.6	NA	19.3	NA
PSM153038	NA	NA	NA	NA	NA	1545.6	NA	82.95	NA
PSM153039	NA	NA	NA	NA	NA	409	NA	74.8	NA
PSM153040	NA	NA	NA	NA	NA	620.1	NA	62.55	NA
PSM153041	NA	NA	NA	NA	NA	338.1	NA	40.95	NA
PSM153042	NA	NA	NA	NA	NA	2235.7	NA	48.9	NA
PSM153043	NA	NA	NA	NA	NA	891.5	NA	102.8	NA
PSM153044	NA	NA	NA	NA	NA	662.8	NA	58.3	NA
PSM153045	NA	NA	NA	NA	NA	538.1	NA	78.15	NA
PSM153046	NA	NA	NA	NA	NA	938	NA	71.5	NA
PSM153047	NA	NA	NA	NA	NA	388.9	NA	80.15	NA
PSM153048	NA	NA	NA	NA	NA	266.4	NA	43.75	NA
PSM153049	NA	NA	NA	NA	NA	363.2	NA	48.05	NA
PSM153050	NA	NA	NA	NA	NA	750.4	NA	54	NA
PSM153051	NA	NA	NA	NA	NA	309.9	NA	75.75	NA
PSM153052	NA	NA	NA	NA	NA	1914.6	NA	36.25	NA
PSM153053	NA	NA	NA	NA	NA	3334.5	NA	60.9	NA
PSM153054	NA	NA	NA	NA	NA	NA	55.3	568.4	NA
PSM153055	NA	NA	NA	NA	NA	NA	132.2	351.5	NA
PSM153056	NA	NA	NA	NA	NA	NA	197.2	252.75	NA
PSM153057	NA	NA	NA	NA	NA	NA	170.7	451.7	NA
PSM153058	NA	NA	NA	NA	NA	NA	216.7	278.1	NA
PSM153059	NA	NA	NA	NA	NA	NA	187	469.5	NA
PSM153060	NA	NA	NA	NA	NA	NA	198.5	398.8	NA
PSM153061	NA	NA	NA	NA	NA	NA	70.3	409.3	NA
PSM153062	NA	NA	NA	NA	NA	NA	280	209	NA
PSM153063	NA	NA	NA	NA	NA	NA	201.2	443.85	NA
PSM153064	NA	NA	NA	NA	NA	NA	40.9	610.3	NA
PSM153065	NA	NA	NA	NA	NA	NA	80.5	365.4	NA
PSM153066	NA	NA	NA	NA	NA	NA	50.1	579.5	NA
PSM153067	NA	NA	NA	NA	NA	NA	136.4	330.25	NA
PSM153068	NA	NA	NA	NA	NA	NA	72.3	249.65	NA
PSM153069	NA	NA	NA	NA	NA	NA	130.9	429.55	NA
PSM153070	NA	NA	NA	NA	NA	NA	178.9	419.45	NA
PSM153071	NA	NA	NA	NA	NA	NA	55	461.85	NA
PSM153072	NA	NA	NA	NA	NA	NA	101.9	408.5	NA
PSM153073	NA	NA	NA	NA	NA	NA	164.9	422.85	NA
PSM153074	NA	NA	NA	NA	NA	NA	26.5	390.85	NA
PSM153075	NA	NA	NA	NA	NA	NA	209.9	360.85	NA
PSM153076	NA	NA	NA	NA	NA	NA	33.1	382.6	NA
PSM153077	NA	NA	NA	NA	NA	NA	83.8	386.85	NA
PSM153078	NA	NA	NA	NA	NA	NA	111.4	343.25	NA
PSM153079	NA	NA	NA	NA	NA	NA	140.3	516.2	NA
PSM153080	NA	NA	NA	NA	NA	NA	61	394.55	NA
PSM153081	NA	NA	NA	NA	NA	NA	162.3	454.8	NA
PSM153082	NA	NA	NA	NA	NA	NA	81.6	406	NA
PSM153083	NA	NA	NA	NA	NA	NA	129	496.55	NA
PSM153084	NA	NA	NA	NA	NA	NA	59.9	362.25	NA
PSM153085	NA	NA	NA	NA	NA	NA	144.2	423.55	NA
PSM153086	NA	NA	NA	NA	NA	NA	32.5	464.25	NA
PSM153087	NA	NA	NA	NA	NA	NA	45.4	368.5	NA
PSM153088	NA	NA	NA	NA	NA	NA	172.5	299.85	NA
PSM153089	NA	NA	NA	NA	NA	NA	77.7	343	NA
PSM153090	NA	NA	NA	NA	NA	NA	33.2	451.85	NA
PSM153091	NA	NA	NA	NA	NA	NA	133.7	459.25	NA
PSM153092	NA	NA	NA	NA	NA	NA	67	508.2	NA
PSM153093	NA	NA	NA	NA	NA	NA	150.8	395.5	NA
PSM153094	NA	NA	NA	NA	NA	NA	112.5	559.4	NA
PSM153095	NA	NA	NA	NA	NA	NA	202	294.5	NA
PSM153096	NA	NA	NA	NA	NA	NA	82.4	438.2	NA
PSM153097	NA	NA	NA	NA	NA	NA	126	422.05	NA
PSM153098	NA	NA	NA	NA	NA	NA	91.4	524.05	NA
PSM153099	NA	NA	NA	NA	NA	NA	126.5	369.1	NA
PSM153100	NA	NA	NA	NA	NA	NA	106.9	399.5	NA
PSM153101	NA	NA	NA	NA	NA	NA	134.7	366.3	NA
PSM153102	NA	NA	NA	NA	NA	NA	101	565.85	NA
PSM153103	NA	NA	NA	NA	NA	NA	118.1	382.75	NA
PSM153104	NA	NA	NA	NA	NA	NA	30.4	400.25	NA
PSM153105	NA	NA	NA	NA	NA	NA	3.7	15.4	NA
PSM153106	NA	NA	NA	NA	NA	NA	111	536	NA
PSM153107	NA	NA	NA	NA	NA	NA	53.2	441.3	NA
PSM153108	NA	NA	NA	NA	NA	NA	173.3	484.65	NA
PSM153109	NA	NA	NA	NA	NA	NA	175.1	614.9	NA
PSM153110	NA	NA	NA	NA	NA	NA	186.3	487.85	NA
PSM153111	NA	NA	NA	NA	NA	NA	198	378.8	NA
PSM153112	NA	NA	NA	NA	NA	NA	49.1	510.1	NA
PSM153113	NA	NA	NA	NA	NA	NA	59.3	536.7	NA
PSM153114	NA	NA	NA	NA	NA	NA	111.9	474.85	NA

## Sheet: GSE6919 Summary
Supporting data Table 8 GSE6919 Summary Clinical variables for primary and metastatic prostate cancer samples used in this study
Prostate Cancer Tissue Samples	No. of Samples	Number of Patients	Clinical Data	No. of Cases
Primary	196	67	Pathological Stage	No. of Cases
			T2a	9
			T2b	69
			T3a	79
			T3b	33
			T4	3
			T4a	3
			Gleason Score	No. of Cases
			4	3
			5	6
			6	46
			7	85
			8	21
			9	35
Metastatic	75	4	Patient ID	No. of Cases
			FB6561	33
			FB666	3
			FB667	24
			FB669	15
			Metastatic Sites	No. of Cases
			adrenal gland	6
			kidney	3
			left inguinal lymph node	3
			liver	15
			lung	3
			para aortic lymph node	9
			para tracheal lymph node	24
			prostate	3
			retroperitoneal lymph node	9
Normal	233	81	Age	No. of Cases
			<40	30
			>40	22
			unknown	181
			Race	No. of Cases
			African	6
			Caucasian	46
			unknown	181

## Sheet: GSE6919 Clinical parameters
Supporting data Table 9
type	sample	patient	age	race	tissue	stage	Gleason
metastatic	GSM152881	FB561	.	.	liver	.	.
metastatic	GSM152882	FB561	.	.	prostate	.	.
metastatic	GSM152883	EB666	.	.	liver	.	.
metastatic	GSM152884	EB667	.	.	kidney	.	.
metastatic	GSM152885	EB669	.	.	adrenal gland	.	.
metastatic	GSM152886	EB669	.	.	adrenal gland	.	.
metastatic	GSM152887	EB667	.	.	retroperitoneal lymph node	.	.
metastatic	GSM152888	EB667	.	.	left inguinal lymph node	.	.
metastatic	GSM152889	EB667	.	.	paratracheal lymph node	.	.
metastatic	GSM152890	EB667	.	.	paratracheal lymph node	.	.
metastatic	GSM152891	FB561	.	.	lung	.	.
metastatic	GSM152892	EB667	.	.	paratracheal lymph node	.	.
metastatic	GSM152893	EB667	.	.	paratracheal lymph node	.	.
metastatic	GSM152894	EB667	.	.	paratracheal lymph node	.	.
metastatic	GSM152895	EB669	.	.	para aortic lymph node	.	.
metastatic	GSM152896	EB669	.	.	liver	.	.
metastatic	GSM152897	EB669	.	.	liver	.	.
metastatic	GSM152898	FB561	.	.	para tracheal lymph node	.	.
metastatic	GSM152899	FB561	.	.	para tracheal lymph node	.	.
metastatic	GSM152900	FB561	.	.	paratracheal lymph node	.	.
metastatic	GSM152901	FB561	.	.	retroperitoneal lymph node	.	.
metastatic	GSM152902	FB561	.	.	retroperitoneal lymph node	.	.
metastatic	GSM152903	FB561	.	.	para aortic lymph node	.	.
metastatic	GSM152904	FB561	.	.	para aortic lymph node	.	.
metastatic	GSM152905	FB561	.	.	liver	.	.
metastatic	GSM152906	FB561	.	.	liver	.	.
metastatic	GSM152907	FB561	.	.	prostate	.	.
metastatic	GSM152908	EB666	.	.	liver	.	.
metastatic	GSM152909	EB667	.	.	kidney	.	.
metastatic	GSM152910	EB669	.	.	adrenal gland	.	.
metastatic	GSM152911	EB669	.	.	adrenal gland	.	.
metastatic	GSM152912	EB667	.	.	retroperitoneal lymph node	.	.
metastatic	GSM152913	EB667	.	.	left inguinal lymph node	.	.
metastatic	GSM152914	EB667	.	.	paratracheal lymph node	.	.
metastatic	GSM152915	EB667	.	.	paratracheal lymph node	.	.
metastatic	GSM152916	FB561	.	.	lung	.	.
metastatic	GSM152917	EB667	.	.	paratracheal lymph node	.	.
metastatic	GSM152918	EB667	.	.	paratracheal lymph node	.	.
metastatic	GSM152919	EB667	.	.	paratracheal lymph node	.	.
metastatic	GSM152920	EB669	.	.	para aortic lymph node	.	.
metastatic	GSM152921	EB669	.	.	liver	.	.
metastatic	GSM152922	EB669	.	.	liver	.	.
metastatic	GSM152923	FB561	.	.	para tracheal lymph node	.	.
metastatic	GSM152924	FB561	.	.	para tracheal lymph node	.	.
metastatic	GSM152925	FB561	.	.	paratracheal lymph node	.	.
metastatic	GSM152926	FB561	.	.	retroperitoneal lymph node	.	.
metastatic	GSM152927	FB561	.	.	retroperitoneal lymph node	.	.
metastatic	GSM152928	FB561	.	.	para aortic lymph node	.	.
metastatic	GSM152929	FB561	.	.	para aortic lymph node	.	.
metastatic	GSM152930	FB561	.	.	liver	.	.
metastatic	GSM152856	FB561	.	.	liver	.	.
metastatic	GSM152857	FB561	.	.	prostate	.	.
metastatic	GSM152858	EB666	.	.	liver	.	.
metastatic	GSM152859	EB667	.	.	kidney	.	.
metastatic	GSM152860	EB669	.	.	adrenal gland	.	.
metastatic	GSM152861	EB669	.	.	adrenal gland	.	.
metastatic	GSM152862	EB667	.	.	retroperitoneal lymph node	.	.
metastatic	GSM152863	EB667	.	.	left inguinal lymph node	.	.
metastatic	GSM152864	EB667	.	.	paratracheal lymph node	.	.
metastatic	GSM152865	EB667	.	.	paratracheal lymph node	.	.
metastatic	GSM152866	FB561	.	.	lung	.	.
metastatic	GSM152867	EB667	.	.	paratracheal lymph node	.	.
metastatic	GSM152868	EB667	.	.	paratracheal lymph node	.	.
metastatic	GSM152869	EB667	.	.	paratracheal lymph node	.	.
metastatic	GSM152870	EB669	.	.	para aortic lymph node	.	.
metastatic	GSM152871	EB669	.	.	liver	.	.
metastatic	GSM152872	EB669	.	.	liver	.	.
metastatic	GSM152873	FB561	.	.	para tracheal lymph node	.	.
metastatic	GSM152874	FB561	.	.	para tracheal lymph node	.	.
metastatic	GSM152875	FB561	.	.	paratracheal lymph node	.	.
metastatic	GSM152876	FB561	.	.	retroperitoneal lymph node	.	.
metastatic	GSM152877	FB561	.	.	retroperitoneal lymph node	.	.
metastatic	GSM152878	FB561	.	.	para aortic lymph node	.	.
metastatic	GSM152879	FB561	.	.	para aortic lymph node	.	.
metastatic	GSM152880	FB561	.	.	liver	.	.
primary	GSM152992	PT34	.	.	.	T3b	9
primary	GSM152993	PT35	.	.	.	T2b	5
primary	GSM152994	PT36	.	.	.	T2b	6
primary	GSM152995	PT38	.	.	.	T2b	7
primary	GSM152996	PT39	.	.	.	T3a	7
primary	GSM152997	PT40	.	.	.	T3a	6
primary	GSM152998	PT41	.	.	.	T3b	7
primary	GSM152999	PT42	.	.	.	T3a	7
primary	GSM153000	PT43	.	.	.	T3a	7
primary	GSM153001	PT44	.	.	.	T4a	7
primary	GSM153002	PT45	.	.	.	T2b	6
primary	GSM153003	PT46	.	.	.	T3a	7
primary	GSM153004	PT47	.	.	.	T3b	9
primary	GSM153005	PT48	.	.	.	T3b	8
primary	GSM153006	PT50	.	.	.	T3a	7
primary	GSM153007	PT51	.	.	.	T2a	6
primary	GSM153008	PT52	.	.	.	T2b	6
primary	GSM153009	PT53	.	.	.	T2b	6
primary	GSM153010	PT54	.	.	.	T3a	9
primary	GSM153011	PT55	.	.	.	T2b	6
primary	GSM153012	PT56	.	.	.	T3a	7
primary	GSM153013	PT57	.	.	.	T2b	7
primary	GSM153014	PT58	.	.	.	T3a	7
primary	GSM153015	PT60	.	.	.	T3a	7
primary	GSM153016	PT61	.	.	.	T2b	7
primary	GSM153017	PT62	.	.	.	T3a	7
primary	GSM153018	PT63	.	.	.	T2b	7
primary	GSM153019	PT64	.	.	.	T2a	5
primary	GSM153020	PT65	.	.	.	T3b	9
primary	GSM153021	PT66	.	.	.	T3b	8
primary	GSM153022	PT67	.	.	.	T3b	9
primary	GSM153023	PT68	.	.	.	T2b	6
primary	GSM153024	PT69	.	.	.	T3a	6
primary	GSM153025	PT70	.	.	.	T2b	8
primary	GSM153026	PT71	.	.	.	T3a	7
primary	GSM153027	PT72	.	.	.	T3a	7
primary	GSM153028	PT73	.	.	.	T3a	7
primary	GSM153029	PT74	.	.	.	T3a	8
primary	GSM153030	PT75	.	.	.	T2b	6
primary	GSM153031	PT76	.	.	.	T2b	6
primary	GSM153032	PT80	.	.	.	T2b	6
primary	GSM153033	PT81	.	.	.	T4	9
primary	GSM153034	PT82	.	.	.	T3a	7
primary	GSM153035	PT83	.	.	.	T2b	7
primary	GSM153036	PT84	.	.	.	T3b	9
primary	GSM153037	PT85	.	.	.	T2b	7
primary	GSM153038	PT86	.	.	.	T3b	9
primary	GSM153039	PT87	.	.	.	T2b	8
primary	GSM153040	PT88	.	.	.	T3a	7
primary	GSM153041	PT89	.	.	.	T2b	6
primary	GSM153042	PT90	.	.	.	T3a	7
primary	GSM153043	PT91	.	.	.	T2b	7
primary	GSM153044	PT93	.	.	.	T3b	9
primary	GSM153045	PT94	.	.	.	T3a	7
primary	GSM153046	PT95	.	.	.	T2b	9
primary	GSM153047	PT96	.	.	.	T3b	7
primary	GSM153048	PT97	.	.	.	T3a	7
primary	GSM153049	PT99	.	.	.	T3a	8
primary	GSM153050	PT100	.	.	.	T3a	9
primary	GSM153051	PT101	.	.	.	T2b	8
primary	GSM153052	PT105	.	.	.	T3a	9
primary	GSM153053	PT107	.	.	.	T3a	7
primary	GSM187528	PT10	.	.	.	T2a	4
primary	GSM187529	PT13	.	.	.	T3a	6
primary	GSM187530	PT16	.	.	.	T2b	6
primary	GSM187531	PT20	.	.	.	T3a	7
primary	GSM153054	PT34	.	.	.	T3b	9
primary	GSM153055	PT35	.	.	.	T2b	5
primary	GSM153056	PT36	.	.	.	T2b	6
primary	GSM153057	PT38	.	.	.	T2b	7
primary	GSM153058	PT39	.	.	.	T3a	7
primary	GSM153059	PT40	.	.	.	T3a	6
primary	GSM153060	PT41	.	.	.	T3b	7
primary	GSM153061	PT42	.	.	.	T3a	7
primary	GSM153062	PT43	.	.	.	T3a	7
primary	GSM153063	PT44	.	.	.	T4a	7
primary	GSM153064	PT45	.	.	.	T2b	6
primary	GSM153065	PT46	.	.	.	T3a	7
primary	GSM153066	PT47	.	.	.	T3b	9
primary	GSM153067	PT48	.	.	.	T3b	8
primary	GSM153068	PT50	.	.	.	T3a	7
primary	GSM153069	PT51	.	.	.	T2a	6
primary	GSM153070	PT52	.	.	.	T2b	6
primary	GSM153071	PT53	.	.	.	T2b	6
primary	GSM153072	PT54	.	.	.	T3a	9
primary	GSM153073	PT55	.	.	.	T2b	6
primary	GSM153074	PT56	.	.	.	T3a	7
primary	GSM153075	PT57	.	.	.	T2b	7
primary	GSM153076	PT58	.	.	.	T3a	7
primary	GSM153077	PT60	.	.	.	T3a	7
primary	GSM153078	PT61	.	.	.	T2b	7
primary	GSM153079	PT62	.	.	.	T3a	7
primary	GSM153080	PT63	.	.	.	T2b	7
primary	GSM153081	PT64	.	.	.	T2a	5
primary	GSM153082	PT65	.	.	.	T3b	9
primary	GSM153083	PT66	.	.	.	T3b	8
primary	GSM153084	PT67	.	.	.	T3b	9
primary	GSM153085	PT68	.	.	.	T2b	6
primary	GSM153086	PT69	.	.	.	T3a	6
primary	GSM153087	PT70	.	.	.	T2b	8
primary	GSM153088	PT71	.	.	.	T3a	7
primary	GSM153089	PT72	.	.	.	T3a	7
primary	GSM153090	PT73	.	.	.	T3a	7
primary	GSM153091	PT74	.	.	.	T3a	8
primary	GSM153092	PT75	.	.	.	T2b	6
primary	GSM153093	PT76	.	.	.	T2b	6
primary	GSM153094	PT80	.	.	.	T2b	6
primary	GSM153095	PT81	.	.	.	T4	9
primary	GSM153096	PT82	.	.	.	T3a	7
primary	GSM153097	PT83	.	.	.	T2b	7
primary	GSM153098	PT84	.	.	.	T3b	9
primary	GSM153099	PT85	.	.	.	T2b	7
primary	GSM153100	PT86	.	.	.	T3b	9
primary	GSM153101	PT87	.	.	.	T2b	8
primary	GSM153102	PT88	.	.	.	T3a	7
primary	GSM153103	PT89	.	.	.	T2b	6
primary	GSM153104	PT90	.	.	.	T3a	7
primary	GSM153105	PT91	.	.	.	T2b	7
primary	GSM153106	PT93	.	.	.	T3b	9
primary	GSM153107	PT94	.	.	.	T3a	7
primary	GSM153108	PT95	.	.	.	T2b	9
primary	GSM153109	PT96	.	.	.	T3b	7
primary	GSM153110	PT97	.	.	.	T3a	7
primary	GSM153111	PT99	.	.	.	T3a	8
primary	GSM153112	PT100	.	.	.	T3a	9
primary	GSM153113	PT101	.	.	.	T2b	8
primary	GSM153114	PT107	.	.	.	T3a	7
primary	GSM187532	PT10	.	.	.	T2a	4
primary	GSM187533	PT13	.	.	.	T3a	6
primary	GSM187534	PT16	.	.	.	T2b	6
primary	GSM187535	PT20	.	.	.	T3a	7
primary	GSM152931	PT34	.	.	.	T3b	9
primary	GSM152932	PT35	.	.	.	T2b	5
primary	GSM152933	PT36	.	.	.	T2b	6
primary	GSM152934	PT40	.	.	.	T3a	6
primary	GSM152935	PT41	.	.	.	T3b	7
primary	GSM152936	PT42	.	.	.	T3a	7
primary	GSM152937	PT43	.	.	.	T3a	7
primary	GSM152938	PT44	.	.	.	T4a	7
primary	GSM152939	PT45	.	.	.	T2b	6
primary	GSM152940	PT46	.	.	.	T3a	7
primary	GSM152941	PT47	.	.	.	T3b	9
primary	GSM152942	PT48	.	.	.	T3b	8
primary	GSM152943	PT50	.	.	.	T3a	7
primary	GSM152944	PT51	.	.	.	T2a	6
primary	GSM152945	PT52	.	.	.	T2b	6
primary	GSM152946	PT53	.	.	.	T2b	6
primary	GSM152947	PT54	.	.	.	T3a	9
primary	GSM152948	PT55	.	.	.	T2b	6
primary	GSM152949	PT56	.	.	.	T3a	7
primary	GSM152950	PT57	.	.	.	T2b	7
primary	GSM152951	PT58	.	.	.	T3a	7
primary	GSM152952	PT60	.	.	.	T3a	7
primary	GSM152953	PT61	.	.	.	T2b	7
primary	GSM152954	PT62	.	.	.	T3a	7
primary	GSM152955	PT63	.	.	.	T2b	7
primary	GSM152956	PT64	.	.	.	T2a	5
primary	GSM152957	PT65	.	.	.	T3b	9
primary	GSM152958	PT66	.	.	.	T3b	8
primary	GSM152959	PT67	.	.	.	T3b	9
primary	GSM152960	PT68	.	.	.	T2b	6
primary	GSM152961	PT69	.	.	.	T3a	6
primary	GSM152962	PT70	.	.	.	T2b	8
primary	GSM152963	PT71	.	.	.	T3a	7
primary	GSM152964	PT72	.	.	.	T3a	7
primary	GSM152965	PT73	.	.	.	T3a	7
primary	GSM152966	PT74	.	.	.	T3a	8
primary	GSM152967	PT75	.	.	.	T2b	6
primary	GSM152968	PT76	.	.	.	T2b	6
primary	GSM152969	PT80	.	.	.	T2b	6
primary	GSM152970	PT81	.	.	.	T4	9
primary	GSM152971	PT82	.	.	.	T3a	7
primary	GSM152972	PT83	.	.	.	T2b	7
primary	GSM152973	PT84	.	.	.	T3b	9
primary	GSM152974	PT85	.	.	.	T2b	7
primary	GSM152975	PT86	.	.	.	T3b	9
primary	GSM152976	PT87	.	.	.	T2b	8
primary	GSM152977	PT88	.	.	.	T3a	7
primary	GSM152978	PT89	.	.	.	T2b	6
primary	GSM152979	PT90	.	.	.	T3a	7
primary	GSM152980	PT91	.	.	.	T2b	7
primary	GSM152981	PT92	.	.	.	T2b	6
primary	GSM152982	PT93	.	.	.	T3b	9
primary	GSM152983	PT94	.	.	.	T3a	7
primary	GSM152984	PT95	.	.	.	T2b	9
primary	GSM152985	PT96	.	.	.	T3b	7
primary	GSM152986	PT97	.	.	.	T3a	7
primary	GSM152987	PT99	.	.	.	T3a	8
primary	GSM152988	PT100	.	.	.	T3a	9
primary	GSM152989	PT101	.	.	.	T2b	8
primary	GSM152990	PT105	.	.	.	T3a	9
primary	GSM152991	PT107	.	.	.	T3a	7
primary	GSM187524	PT10	.	.	.	T2a	4
primary	GSM187525	PT13	.	.	.	T3a	6
primary	GSM187526	PT16	.	.	.	T2b	6
primary	GSM187527	PT20	.	.	.	T3a	7
normal	GSM152822	PD001	19	Caucasian	.	.	.
normal	GSM152823	PD002	41	Caucasian	.	.	.
normal	GSM152824	PD003	50	Caucasian	.	.	.
normal	GSM152825	PD005	19	Caucasian	.	.	.
normal	GSM152826	PD006	22	African	.	.	.
normal	GSM152827	PD004	20	Caucasian	.	.	.
normal	GSM152828	PD007	13	Caucasian	.	.	.
normal	GSM152829	PD008	47	African	.	.	.
normal	GSM152830	PD009	50	Caucasian	.	.	.
normal	GSM152831	PD010	46	Caucasian	.	.	.
normal	GSM152832	PD011	21	Caucasian	.	.	.
normal	GSM152833	PD012	16	Caucasian	.	.	.
normal	GSM152834	PD013	51	Caucasian	.	.	.
normal	GSM152835	PD014	24	Caucasian	.	.	.
normal	GSM152836	PD015	37	Caucasian	.	.	.
normal	GSM152837	PD016	24	Caucasian	.	.	.
normal	GSM152838	PD019	49	Caucasian	.	.	.
normal	GSM153178	PN30	.	.	.	.	.
normal	GSM153179	PN34	.	.	.	.	.
normal	GSM153180	PN35	.	.	.	.	.
normal	GSM153181	PN36	.	.	.	.	.
normal	GSM153182	PN38	.	.	.	.	.
normal	GSM153183	PN39	.	.	.	.	.
normal	GSM153184	PN40	.	.	.	.	.
normal	GSM153185	PN41	.	.	.	.	.
normal	GSM153186	PN42	.	.	.	.	.
normal	GSM153187	PN43	.	.	.	.	.
normal	GSM153188	PN44	.	.	.	.	.
normal	GSM153189	PN45	.	.	.	.	.
normal	GSM153190	PN46	.	.	.	.	.
normal	GSM153191	PN47	.	.	.	.	.
normal	GSM153192	PN48	.	.	.	.	.
normal	GSM153193	PN50	.	.	.	.	.
normal	GSM153194	PN51	.	.	.	.	.
normal	GSM153195	PN53	.	.	.	.	.
normal	GSM153196	PN54	.	.	.	.	.
normal	GSM153197	PN55	.	.	.	.	.
normal	GSM153198	PN56	.	.	.	.	.
normal	GSM153199	PN58	.	.	.	.	.
normal	GSM153200	PN60	.	.	.	.	.
normal	GSM153201	PN61	.	.	.	.	.
normal	GSM153202	PN62	.	.	.	.	.
normal	GSM153203	PN63	.	.	.	.	.
normal	GSM153204	PN64	.	.	.	.	.
normal	GSM153205	PN65	.	.	.	.	.
normal	GSM153206	PN66	.	.	.	.	.
normal	GSM153207	PN67	.	.	.	.	.
normal	GSM153208	PN68	.	.	.	.	.
normal	GSM153209	PN69	.	.	.	.	.
normal	GSM153210	PN70	.	.	.	.	.
normal	GSM153211	PN71	.	.	.	.	.
normal	GSM153212	PN72	.	.	.	.	.
normal	GSM153213	PN73	.	.	.	.	.
normal	GSM153214	PN74	.	.	.	.	.
normal	GSM153215	PN75	.	.	.	.	.
normal	GSM153216	PN76	.	.	.	.	.
normal	GSM153217	PN77	.	.	.	.	.
normal	GSM153218	PN79	.	.	.	.	.
normal	GSM153219	PN80	.	.	.	.	.
normal	GSM153220	PN81	.	.	.	.	.
normal	GSM153221	PN82	.	.	.	.	.
normal	GSM153222	PN83	.	.	.	.	.
normal	GSM153223	PN84	.	.	.	.	.
normal	GSM153224	PN85	.	.	.	.	.
normal	GSM153225	PN86	.	.	.	.	.
normal	GSM153226	PN87	.	.	.	.	.
normal	GSM153227	PN88	.	.	.	.	.
normal	GSM153228	PN90	.	.	.	.	.
normal	GSM153229	PN91	.	.	.	.	.
normal	GSM153230	PN92	.	.	.	.	.
normal	GSM153231	PN94	.	.	.	.	.
normal	GSM153232	PN95	.	.	.	.	.
normal	GSM153233	PN99	.	.	.	.	.
normal	GSM153234	PN100	.	.	.	.	.
normal	GSM153235	PN101	.	.	.	.	.
normal	GSM153236	PN105	.	.	.	.	.
normal	GSM153237	PN107	.	.	.	.	.
normal	GSM152839	PD001	19	Caucasian	.	.	.
normal	GSM152840	PD002	41	Caucasian	.	.	.
normal	GSM152841	PD003	50	Caucasian	.	.	.
normal	GSM152842	PD005	19	Caucasian	.	.	.
normal	GSM152843	PD006	22	African	.	.	.
normal	GSM152844	PD004	20	Caucasian	.	.	.
normal	GSM152845	PD007	13	Caucasian	.	.	.
normal	GSM152846	PD008	47	African	.	.	.
normal	GSM152847	PD009	50	Caucasian	.	.	.
normal	GSM152848	PD010	46	Caucasian	.	.	.
normal	GSM152849	PD011	21	Caucasian	.	.	.
normal	GSM152850	PD012	16	Caucasian	.	.	.
normal	GSM152851	PD013	51	Caucasian	.	.	.
normal	GSM152852	PD014	24	Caucasian	.	.	.
normal	GSM152853	PD015	37	Caucasian	.	.	.
normal	GSM152854	PD016	24	Caucasian	.	.	.
normal	GSM152855	PD019	49	Caucasian	.	.	.
normal	GSM153238	PN30	.	.	.	.	.
normal	GSM153239	PN34	.	.	.	.	.
normal	GSM153240	PN35	.	.	.	.	.
normal	GSM153241	PN36	.	.	.	.	.
normal	GSM153242	PN38	.	.	.	.	.
normal	GSM153243	PN39	.	.	.	.	.
normal	GSM153244	PN40	.	.	.	.	.
normal	GSM153245	PN41	.	.	.	.	.
normal	GSM153246	PN42	.	.	.	.	.
normal	GSM153247	PN43	.	.	.	.	.
normal	GSM153248	PN44	.	.	.	.	.
normal	GSM153249	PN45	.	.	.	.	.
normal	GSM153250	PN46	.	.	.	.	.
normal	GSM153251	PN47	.	.	.	.	.
normal	GSM153252	PN48	.	.	.	.	.
normal	GSM153253	PN50	.	.	.	.	.
normal	GSM153254	PN51	.	.	.	.	.
normal	GSM153255	PN53	.	.	.	.	.
normal	GSM153256	PN54	.	.	.	.	.
normal	GSM153257	PN55	.	.	.	.	.
normal	GSM153258	PN56	.	.	.	.	.
normal	GSM153259	PN58	.	.	.	.	.
normal	GSM153260	PN60	.	.	.	.	.
normal	GSM153261	PN61	.	.	.	.	.
normal	GSM153262	PN62	.	.	.	.	.
normal	GSM153263	PN63	.	.	.	.	.
normal	GSM153264	PN64	.	.	.	.	.
normal	GSM153265	PN65	.	.	.	.	.
normal	GSM153266	PN66	.	.	.	.	.
normal	GSM153267	PN67	.	.	.	.	.
normal	GSM153268	PN68	.	.	.	.	.
normal	GSM153269	PN69	.	.	.	.	.
normal	GSM153270	PN70	.	.	.	.	.
normal	GSM153271	PN71	.	.	.	.	.
normal	GSM153272	PN72	.	.	.	.	.
normal	GSM153273	PN73	.	.	.	.	.
normal	GSM153274	PN74	.	.	.	.	.
normal	GSM153275	PN75	.	.	.	.	.
normal	GSM153276	PN76	.	.	.	.	.
normal	GSM153277	PN77	.	.	.	.	.
normal	GSM153278	PN79	.	.	.	.	.
normal	GSM153279	PN80	.	.	.	.	.
normal	GSM153280	PN81	.	.	.	.	.
normal	GSM153281	PN82	.	.	.	.	.
normal	GSM153282	PN83	.	.	.	.	.
normal	GSM153283	PN85	.	.	.	.	.
normal	GSM153284	PN86	.	.	.	.	.
normal	GSM153285	PN87	.	.	.	.	.
normal	GSM153286	PN88	.	.	.	.	.
normal	GSM153287	PN90	.	.	.	.	.
normal	GSM153288	PN91	.	.	.	.	.
normal	GSM153289	PN92	.	.	.	.	.
normal	GSM153290	PN94	.	.	.	.	.
normal	GSM153291	PN95	.	.	.	.	.
normal	GSM153292	PN99	.	.	.	.	.
normal	GSM153293	PN100	.	.	.	.	.
normal	GSM153294	PN101	.	.	.	.	.
normal	GSM153295	PN107	.	.	.	.	.
normal	GSM152804	PD001	19	Caucasian	.	.	.
normal	GSM152805	PD002	41	Caucasian	.	.	.
normal	GSM152806	PD003	50	Caucasian	.	.	.
normal	GSM152807	PD005	19	Caucasian	.	.	.
normal	GSM152808	PD006	22	African	.	.	.
normal	GSM152809	PD004	20	Caucasian	.	.	.
normal	GSM152810	PD007	13	Caucasian	.	.	.
normal	GSM152811	PD008	47	African	.	.	.
normal	GSM152812	PD009	50	Caucasian	.	.	.
normal	GSM152813	PD010	46	Caucasian	.	.	.
normal	GSM152814	PD011	21	Caucasian	.	.	.
normal	GSM152815	PD012	16	Caucasian	.	.	.
normal	GSM152816	PD013	51	Caucasian	.	.	.
normal	GSM152817	PD014	24	Caucasian	.	.	.
normal	GSM152818	PD015	37	Caucasian	.	.	.
normal	GSM152819	PD016	24	Caucasian	.	.	.
normal	GSM152820	PD019	49	Caucasian	.	.	.
normal	GSM152821	PD020	63	Caucasian	.	.	.
normal	GSM153115	PN30	.	.	.	.	.
normal	GSM153116	PN34	.	.	.	.	.
normal	GSM153117	PN35	.	.	.	.	.
normal	GSM153118	PN36	.	.	.	.	.
normal	GSM153119	PN38	.	.	.	.	.
normal	GSM153120	PN39	.	.	.	.	.
normal	GSM153121	PN40	.	.	.	.	.
normal	GSM153122	PN41	.	.	.	.	.
normal	GSM153123	PN42	.	.	.	.	.
normal	GSM153124	PN43	.	.	.	.	.
normal	GSM153125	PN44	.	.	.	.	.
normal	GSM153126	PN45	.	.	.	.	.
normal	GSM153127	PN46	.	.	.	.	.
normal	GSM153128	PN47	.	.	.	.	.
normal	GSM153129	PN48	.	.	.	.	.
normal	GSM153130	PN50	.	.	.	.	.
normal	GSM153131	PN51	.	.	.	.	.
normal	GSM153132	PN53	.	.	.	.	.
normal	GSM153133	PN54	.	.	.	.	.
normal	GSM153134	PN55	.	.	.	.	.
normal	GSM153135	PN56	.	.	.	.	.
normal	GSM153136	PN58	.	.	.	.	.
normal	GSM153137	PN60	.	.	.	.	.
normal	GSM153138	PN61	.	.	.	.	.
normal	GSM153139	PN62	.	.	.	.	.
normal	GSM153140	PN63	.	.	.	.	.
normal	GSM153141	PN64	.	.	.	.	.
normal	GSM153142	PN65	.	.	.	.	.
normal	GSM153143	PN66	.	.	.	.	.
normal	GSM153144	PN67	.	.	.	.	.
normal	GSM153145	PN68	.	.	.	.	.
normal	GSM153146	PN69	.	.	.	.	.
normal	GSM153147	PN70	.	.	.	.	.
normal	GSM153148	PN71	.	.	.	.	.
normal	GSM153149	PN72	.	.	.	.	.
normal	GSM153150	PN73	.	.	.	.	.
normal	GSM153151	PN74	.	.	.	.	.
normal	GSM153152	PN75	.	.	.	.	.
normal	GSM153153	PN76	.	.	.	.	.
normal	GSM153154	PN77	.	.	.	.	.
normal	GSM153155	PN79	.	.	.	.	.
normal	GSM153156	PN80	.	.	.	.	.
normal	GSM153157	PN81	.	.	.	.	.
normal	GSM153158	PN82	.	.	.	.	.
normal	GSM153159	PN83	.	.	.	.	.
normal	GSM153160	PN84	.	.	.	.	.
normal	GSM153161	PN85	.	.	.	.	.
normal	GSM153162	PN86	.	.	.	.	.
normal	GSM153163	PN87	.	.	.	.	.
normal	GSM153164	PN88	.	.	.	.	.
normal	GSM153165	PN90	.	.	.	.	.
normal	GSM153166	PN91	.	.	.	.	.
normal	GSM153167	PN92	.	.	.	.	.
normal	GSM153168	PN93	.	.	.	.	.
normal	GSM153169	PN94	.	.	.	.	.
normal	GSM153170	PN95	.	.	.	.	.
normal	GSM153171	PN96	.	.	.	.	.
normal	GSM153172	PN97	.	.	.	.	.
normal	GSM153173	PN99	.	.	.	.	.
normal	GSM153174	PN100	.	.	.	.	.
normal	GSM153175	PN101	.	.	.	.	.
normal	GSM153176	PN105	.	.	.	.	.
normal	GSM153177	PN107	.	.	.	.	.

## Sheet: t-test GSE6919-Violin plot)
Supporting data table 10 Table : t-test metastatic vs primary (GSE6919)
gene	pvalue	log2(foldchange)
MKI67	7.00184e-07	0.950081
NEK2	0.652522	0.127835
AURKA	1.51704e-11	1.25235
BUB1	0.00266152	0.998128
CIT	8.37675e-06	1.41212
HSPB8	6.76271e-15	-1.95227
NCAPG	0.542687	0.129958
NCAPG	0.542687	0.129958
Table2: t-test metastatic vs normal (GSE6919)
gene	pvalue	log2(foldchange)
MKI67	1.01528e-05	1.42767
NEK2	0.153709	0.651098
AURKA	3.31522e-13	2.25785
BUB1	2.68956e-05	1.9672
CIT	0.000145446	1.48272
HSPB8	3.58099e-11	-3.19433
NCAPG	0.826906	-0.0677189
NCAPG	0.826906	-0.0677189
Table3: t-test primary vs normal (GSE6919)
gene	pvalue	log2(foldchange)
MKI67	0.0778291	0.477593
NEK2	0.213948	0.523264
AURKA	5.09983e-06	1.0055
BUB1	0.0131476	0.96907
CIT	0.831489	0.0705913
HSPB8	0.000205045	-1.24205
NCAPG	0.502518	-0.197677
NCAPG	0.502518	-0.197677

[truncated: 8 more sheets: GSE101607, GSE6752, GSE67980, HOTPAM ChIP peak co-ordinates, siRNA, ChIP primers, qRT-PCR primers, Antibodies]
